# Supplementary material for: The Use of Targeted Next Generation Sequencing to Explore Candidate Regulators of TGF-β1’s Impact on Kidney Cells
Source: Front Physiol. 2018 Dec 10;9:1755. doi: 10.3389/fphys.2018.01755 (PMC6295563; doi:10.3389/fphys.2018.01755)
Supplement: TABLE S2 — The canonical pathway by IPA analysis of differentially expressed genes. -log(B-H p-value) is -1 ∗ log(p-value) after Benjamini-Hochberg multiple hypothesis correction. The z-scores are “activation z-scores” as calculated by IPA canonical pathways analysis, as described in Kramer et al. (2014). Empty values are pathways where IPA was unable to calculate a z-score. The ratio is the proportion of selected genes hitting a given pathway, out of the total genes in that pathway that were considered in the experiment. [file Table_2.XLS]

## Sheet: all IPA
Supplemental Table 2
© 2000-2017 QIAGEN. All rights reserved.
Ingenuity Canonical Pathways	-log(B-H p-value)	Ratio	z-score	Molecules
Axonal Guidance Signaling	8.58	0.4		GLI2,BMP4,WNT10B,MYL6,ARPC5,SOS2,KRAS,SEMA4F,NTN1,ADAMTS2,ADAM8,GNB1,VEGFA,GNB4,PAK1,ECE2,BAIAP2,VEGFD,PLCL1,PRKD1,ACTR2,STK36,CFL1,KALRN,RRAS,CRKL,COPS5,SEMA5A,TUBB2A,ITGA5,FGFR2,L1CAM,MMP2,PLCL2,RAP1A,GNG10,MET,MYL9,SRGAP3,ADAMTS6,GAB1,ARPC2,RTN4,EPHA2,WNT1,RAP1B,MME,LRRC4C,PLXNA3,PDIA3,SEMA6A,EPHA4,CRK,FZD1,GNA14,PLXNA2,TUBB2B,PLCD1,EFNB2,MYSM1,RHOD,ADAM19,DCC,TUBB4A,PSMD14,LNPEP,ROBO2,RASSF5,…
Superpathway of Cholesterol Biosynthesis	6.6	0.815		MVD,SQLE,NSDHL,ACAT2,IDI1,MVK,HSD17B7,MSMO1,TM7SF2,SC5D,GGPS1,LBR,FDPS,FDFT1,EBP,DHCR7,DHCR24,LSS,HMGCR,HMGCS1,HADHA,CYP51A1
Integrin Signaling	6.6	0.441	4.664	MAP2K4,MPRIP,PFN1,MAPK1,ARF1,MYLK2,SOS2,ARPC5,KRAS,ITGB3,PTEN,PTK2,TSPAN3,PARVB,PAK1,RHOB,ARF4,MAPK3,GRB7,CAV1,ITGAV,ACTG2,GSK3B,TSPAN4,ACTA1,ACTR2,CAPN6,TSPAN5,RRAS,FGFR1,CRKL,RALB,RAC1,ITGA6,FGFR2,ITGA5,RHOJ,BCAR3,TNK2,GSN,RAP1A,RAC3,PDGFB,MYL9,ARHGAP5,RHOQ,TLN2,RND3,GAB1,ACTA2,ARPC2,RHOA,ZYX,ITGA1,CAPN2,ACTN4,ITGA7,ACTG1,RAP1B,RAP2A,ITGA2B,RALA,TSPAN7,RHOT2,PPP1CB,CRK,MYLK,BRAF,ARF6,RHOD,RHOU,…
Germ Cell-Sertoli Cell Junction Signaling	6.6	0.467		MAP2K4,TGFBR1,MAPK1,AXIN1,AFDN,KRAS,PTK2,PAK1,RHOB,CFL2,TGFB1,MAPK3,Map3k7,MTMR2,TUBA1C,ACTG2,JUP,ACTA1,TUBB3,CFL1,RRAS,FGFR1,TUBB2A,RAC1,ITGA6,FGFR2,RHOJ,GSN,RAC3,EPN2,CDH2,RHOQ,ACTA2,GAB1,RND3,RHOA,TGFB3,ZYX,ACTN4,CLINT1,ACTG1,NECTIN2,EPN3,MAP2K6,MYO7A,RHOT2,NECTIN3,MAP3K5,IQGAP1,TUBB2B,RHOD,RHOU,TGFB2,TUBB4A,VCL,RHOF,MAP2K1,ACTN1,ITGB1,SRC,PAK4,NRAS,PIK3C2A,TUBB4B,TJP1,TNFRSF1A,RHOC,ACTB,MAP3K…
Epithelial Adherens Junction Signaling	6.6	0.486		MYH9,TGFBR1,MYL6,TGFBR3,ARPC5,AFDN,MYL6B,KRAS,PTEN,BAIAP2,TUBA1C,ACTG2,JUP,ACTA1,ACTR2,TUBB3,RRAS,FGFR1,SNAI1,TUBB2A,RAC1,PTPRM,RAP1A,APC,ACVR1B,MET,MYL9,EPN2,CDH2,ACTA2,RHOA,ARPC2,ZYX,LEF1,ACTN4,CLINT1,ACTG1,NOTCH1,NECTIN2,EPN3,RAP1B,SNAI2,MYO7A,NECTIN3,BMPR2,CRK,IQGAP1,TUBB2B,NOTCH2,TGFB2,AKT3,TUBB4A,NECTIN1,VCL,ACTN1,EGFR,VAV2,SRC,NRAS,LMO7,TUBB4B,ARPC5L,ACTB,TUBG1,TUBA4A,FGF1,TUBA1A,TUBB6
Cholesterol Biosynthesis I	5.9	1		SQLE,FDFT1,EBP,NSDHL,DHCR7,DHCR24,HSD17B7,MSMO1,LSS,TM7SF2,SC5D,CYP51A1,LBR
Cholesterol Biosynthesis II (via 24,25-dihydrolanosterol)	5.9	1		SQLE,FDFT1,EBP,NSDHL,DHCR7,DHCR24,HSD17B7,MSMO1,LSS,TM7SF2,SC5D,CYP51A1,LBR
Cholesterol Biosynthesis III (via Desmosterol)	5.9	1		SQLE,FDFT1,EBP,NSDHL,DHCR7,DHCR24,HSD17B7,MSMO1,LSS,TM7SF2,SC5D,CYP51A1,LBR
Wnt/β-catenin Signaling	5.28	0.442	-0.687	CDKN2A,CSNK2A1,WNT10B,TGFBR1,CSNK1G1,AXIN1,TGFBR3,SOX10,SOX12,CSNK1A1,TLE1,WNT16,Ubb,BCL9,SOX13,CCND1,TGFB1,PPM1J,PPM1L,WNT4,DKK2,GSK3B,TAB1,SOX4,SFRP4,GJA1,APPL2,WNT9A,CREBBP,CSNK1D,ACVR1B,APC,PPP2CB,DVL2,CDH2,PPP2R3A,PTPA,GNAO1,TGFB3,LEF1,SOX8,WNT1,SFRP2,FRAT1,PPP2R2A,LRP6,BMPR2,KREMEN1,FZD1,APPL1,NLK,DKK3,CDH3,RARB,SMO,TGFB2,AKT3,SRC,LRP5,CSNK1G3,WNT2B,MDM2,SOX11,FZD8,WNT10A,APC2,CD44,PPP2R5E,…
	5.14	0.562	1.941	NME1,RALA,ARPC5,IQGAP1,TUBB2B,ARF6,RAB5A,EXOC2,TUBB4A,TUBA1C,VCL,ACTG2,DNM2,ACTA1,ACTN1,SRC,ACTR2,TUBB3,TUBB4B,ARPC5L,ACTB,MAPRE1,TUBG1,TUBB2A,TUBA4A,RAB7A,APC,DNM1,MET,TUBA1A,TUBB6,ACTA2,ARPC2,ZYX,ACTN4,ACTG1
Molecular Mechanisms of Cancer	5.14	0.374		TGFBR1,BMP4,WNT10B,AXIN1,SOS2,CDKN2C,KRAS,CCND1,RB1,PAK1,PRKD1,ARHGEF4,STK36,TFDP1,RRAS,CREBBP,RALB,ITGA5,FGFR2,ARHGEF17,RAP1A,CCND2,GAB1,APH1B,NOTCH1,WNT1,MAP2K6,RAP1B,RAP2A,RALA,PSENEN,RHOT2,LRP6,BMPR2,CRK,MAP3K5,GNA14,FZD1,ARHGEF19,RHOD,E2F5,RHOU,BID,BMP1,ITGB1,RHOC,ITGA2,MAPK8,ADCY6,MDM2,BAK1,FOS,ARHGEF5,GNAI3,CDKN1A,ADCY1,CYCS,JAK3,BMP6,LRP1,FZD7,MAP2K4,CDKN2A,MAPK1,BAD,SMAD3,WNT16,PTK2,CAMK…
Unfolded protein response	4.85	0.585		DDIT3,INSIG1,ERN1,DNAJC3,OS9,ATF6,MAP3K5,CEBPG,EIF2A,BCL2,HSPA4,HSP90B1,VCP,ATF4,DNAJA2,AMFR,CALR,P4HB,HSPH1,HSPA9,XBP1,MAPK8,CANX,DNAJB9,HSPA2,MBTPS2,SREBF2,EDEM1,ERO1B,PPP1R15A,EIF2AK3
Agrin Interactions at Neuromuscular Junction	4.79	0.545	2.959	MAP2K4,GABPB1,NRG2,MAPK1,KRAS,ITGB3,PTK2,PAK1,Nrg1,MAPK3,LAMB1,ERBB2,DAG1,ACTG2,ACTA1,EGFR,ITGB1,SRC,PAK4,NRAS,RRAS,ACTB,ITGA2,ITGA6,RAC1,MAPK8,ITGA5,NRG4,RAC3,ITGB2,ACTA2,PAK2,RAPSN,GABPA,ITGA1,ACTG1
Hepatic Fibrosis / Hepatic Stellate Cell Activation	4.49	0.42		MYH9,TGFBR1,CTGF,MYL6,SMAD3,KLF6,COL9A3,COL8A1,MYL6B,IL6,VEGFA,TGFB1,LAMA1,VEGFD,SERPINE1,COL27A1,TNFRSF11B,TIMP2,COL4A1,FGFR1,FGFR2,VEGFC,MMP2,IFNGR1,PDGFB,MYL9,MET,ACTA2,TGFB3,IGFBP3,CD14,IL1RAPL1,IFNAR1,COL7A1,COL8A2,IGFBP4,FN1,COL4A6,IL1RL1,LEPR,PDGFA,FGF2,COL4A3,COL4A2,CCL5,PDGFC,BCL2,COL5A1,COL6A1,TIMP1,IGF1R,TGFB2,LBP,TNFRSF1B,EGFR,AGT,COL5A2,VCAM1,COL6A2,TNFRSF1A,COL12A1,IFNGR2,SMAD7,BAX,…
Ephrin Receptor Signaling	4.4	0.421	3.539	MAPK1,EPHB2,AXIN1,SOS2,ARPC5,RACK1,CXCL12,ACP1,KRAS,GNB1,PTK2,VEGFA,ROCK2,GNB4,PAK1,CFL2,MAPK3,ATF4,VEGFD,RASA1,EPHA7,ACTR2,KALRN,CFL1,RRAS,ARHGEF15,CRKL,CREBBP,CREB3,RAC1,ITGA5,VEGFC,CREB5,RAP1A,RAC3,PDGFB,GNG10,RHOA,ARPC2,GNAO1,DOK1,EPHA2,RAP1B,PDGFA,PTPN13,EPHA4,CRK,GNA14,PDGFC,GRINA,EFNB2,GNG11,SDC2,AKT3,MAP2K1,ITGB1,SRC,PAK4,NRAS,GNAS,ANGPT1,ARPC5L,ITGA2,GNAI1,EFNA3,EFNA4,FGF1,EFNA1,GNAI3,WI…
IL-8 Signaling	4.37	0.411	3.487	MAP2K4,MAPK1,RACK1,KRAS,CCND1,ITGB3,GNB1,PTK2,VEGFA,ROCK2,GNB4,RHOB,MAPK3,ITGAV,VEGFD,PRKD1,NOX4,PLD3,RRAS,FGFR1,RAC1,FGFR2,VEGFC,HBEGF,RHOJ,MMP2,RAC3,GNG10,MYL9,BCL2L1,RHOQ,CCND2,GAB1,RND3,ARAF,RHOA,NCF2,ANGPT2,RHOT2,IQGAP1,PDGFC,EIF4EBP1,BCL2,BRAF,HMOX1,GNG11,CXCR2,RHOD,RHOU,AKT3,RHOF,MAP2K1,VASP,LASP1,MYL12B,EGFR,SRC,VCAM1,NRAS,GNAS,ANGPT1,PIK3C2A,RHOC,GNAI1,MAPK8,IKBKE,BAX,IRAK3,CSTB,GNAI3,IT…
Colorectal Cancer Metastasis Signaling	4.37	0.391	1.802	MAP2K4,WNT10B,TGFBR1,MAPK1,BAD,AXIN1,SMAD3,MMP16,SOS2,RACK1,WNT16,KRAS,IL6,CCND1,VEGFA,GNB1,GNB4,CASP9,RHOB,TGFB1,MAPK3,WNT4,VEGFD,GSK3B,CASP3,RRAS,WNT9A,FGFR1,RAC1,FGFR2,VEGFC,IFNGR1,RHOJ,MMP2,APC,GNG10,MMP27,BCL2L1,RHOQ,GAB1,RND3,RHOA,TGFB3,LEF1,WNT1,IL6ST,PTGER3,MMP14,MMP15,RHOT2,LRP6,FZD1,PDGFC,BRAF,APPL1,GNG11,RHOD,DCC,RHOU,SMO,TGFB2,AKT3,MMP11,TLR3,RHOF,MMP12,MAP2K1,PTGER4,EGFR,SRC,LRP5,NRA…
Signaling by Rho Family GTPases	4.09	0.388	3.222	MAP2K4,MYL6,MAPK1,ARPC5,RACK1,MYL6B,CDC42EP2,PIP5K1B,STMN1,GNB1,ROCK2,PTK2,GNB4,PAK1,CFL2,RHOB,EZR,MAPK3,BAIAP2,ACTG2,CDH16,CDH13,ACTA1,ACTR2,ARHGEF4,NOX4,CFL1,ARHGEF15,FGFR1,SEPT7,RAC1,FGFR2,ITGA5,ARHGEF17,RHOJ,MAP3K21,GNG10,MYL9,PIP5K1A,CDH2,RHOQ,ACTA2,GAB1,RND3,RHOA,ARPC2,NCF2,GNAO1,ACTG1,CDH18,RHOT2,MYLK,GNA14,SEPT11,IQGAP1,CDH11,ARHGEF19,GNG11,CDH3,RHOD,CIT,RHOU,ARHGEF2,RHOF,MAP2K1,MYL12B,MY…
ILK Signaling	4.09	0.406	3.064	MAP2K4,MYH9,MYL6,MAPK1,MYL6B,CCND1,PPP1R14B,PTEN,ITGB3,PTK2,VEGFA,PARVB,CFL2,RHOB,MAPK3,PPM1J,PPM1L,ATF4,VEGFD,ACTG2,GSK3B,ACTA1,CASP3,CFL1,FGFR1,CREBBP,SNAI1,CREB3,FERMT2,VEGFC,FGFR2,RHOJ,CREB5,MYL9,PPP2CB,RHOQ,ACTA2,GAB1,RND3,PPP2R3A,PTPA,RHOA,RSU1,LEF1,KRT18,ACTN4,ACTG1,MAP2K6,FLNB,SNAI2,FN1,PPP2R2A,RHOT2,HIF1A,PDGFC,TGFB1I1,RHOD,FLNA,RHOU,AKT3,VCL,RHOF,ACTN1,ITGB1,PIK3C2A,TNFRSF1A,RHOC,ACTB,M…
Regulation of Actin-based Motility by Rho	4.09	0.488	3.042	PFN1,MPRIP,MYL6,RHOT2,ARPC5,PPP1CB,MYLK,MYL6B,PIP5K1B,PAK1,RHOB,RHOD,BAIAP2,RHOU,ACTG2,RHOF,MYL12B,ACTA1,MYL12A,ITGB1,ACTR2,PAK4,CFL1,ARPC5L,RHOC,ACTB,ITGA2,RAC1,ITGA5,RHOJ,GSN,RAC3,MYL9,WIPF1,PIP5K1A,RHOQ,RND3,ACTA2,ARPC2,RHOA,PAK2
Glioblastoma Multiforme Signaling	4.08	0.42	1.016	CDKN2A,WNT10B,MAPK1,AXIN1,SOS2,WNT16,KRAS,CCND1,PTEN,PLCD3,RB1,PLCE1,RHOB,MAPK3,WNT4,GSK3B,PLCL1,RRAS,WNT9A,FGFR1,RAC1,FGFR2,RHOJ,ITPR1,PLCL2,PDGFB,APC,RHOQ,GAB1,RND3,RHOA,PLCB3,LEF1,CDK2,WNT1,TSC1,PDGFA,PDIA3,RHOT2,FZD1,E2F3,PDGFC,PLCD1,RHOD,SMO,RHOU,IGF1R,E2F5,AKT3,RHOF,MAP2K1,EGFR,SRC,NRAS,PIK3C2A,RHOC,WNT2B,MDM2,FZD8,WNT10A,FOXO1,CDKN1A,PIK3CB,WNT11,FZD7,WNT5A
RhoGDI Signaling	4	0.413	-2.84	MYL6,ARHGDIG,ARPC5,RACK1,MYL6B,PIP5K1B,ROCK2,GNB1,GNB4,PAK1,RHOB,CFL2,EZR,ACTG2,CDH16,CDH13,ACTA1,ACTR2,ARHGEF4,CFL1,ARHGEF15,CREBBP,RAC1,ITGA5,RHOJ,ARHGEF17,ARHGDIB,GNG10,ARHGAP5,MYL9,CDH2,PIP5K1A,RHOQ,ACTA2,RND3,RHOA,ARPC2,GNAO1,ACTG1,CDH18,RHOT2,GNA14,CDH11,ARHGEF19,GNG11,RHOD,CDH3,RHOU,ARHGEF2,RHOF,MYL12B,MYL12A,ITGB1,SRC,PAK4,GNAS,ARHGEF12,ARPC5L,RHOC,ACTB,ITGA2,GNAI1,GDI2,GNAI3,ARHGEF5,CDH1…
Endoplasmic Reticulum Stress Pathway	3.94	0.75		CALR,DDIT3,CASP3,ERN1,MAPK8,XBP1,DNAJC3,ATF6,MAP3K5,EIF2S1,MBTPS2,HSP90B1,CASP9,ATF4,EIF2AK3
Semaphorin Signaling in Neurons	3.83	0.549		RND1,MAPK1,RHOT2,ROCK2,PTK2,PAK1,CFL2,RHOB,RHOD,MAPK3,RHOU,PLXNB1,RHOF,ITGB1,PAK4,ARHGEF12,FES,CFL1,RHOC,RAC1,RHOJ,MET,SEMA4D,RHOQ,RND3,RHOA,PAK2,SEMA7A
Tight Junction Signaling	3.71	0.41		MYH9,TGFBR1,MYL6,CLDN19,NAPG,AFDN,MYL6B,PTEN,MPDZ,NSF,TGFB1,PPM1J,PPM1L,VAMP3,CSTF2,SAFB,ACTG2,ACTA1,TNFRSF11B,RAC1,MYL9,PPP2CB,TJP3,ACTA2,PPP2R3A,PTPA,JAM3,RHOA,TGFB3,ACTG1,NECTIN2,CPSF2,F2RL2,CLDN15,PPP2R2A,VAPA,NECTIN3,MPP5,MYLK,VTI1B,SMURF1,CLDN4,TGFB2,AKT3,NECTIN1,ARHGEF2,VCL,TNFRSF1B,BET1L,NAPB,VASP,YKT6,TJP1,TNFRSF1A,ACTB,PRKAR2A,CASK,CNKSR3,FOS,PRKAR2B,PRKCI,CLDN1,CLDN2,PPP2R5E,GOSR2,PRKA…
Role of Osteoblasts, Osteoclasts and Chondrocytes in Rheumatoid Arthritis	3.25	0.376		MAP2K4,WNT10B,BMP4,MAPK1,BAD,NFATC3,AXIN1,CSNK1A1,WNT16,IL6,ITGB3,CASP9,TGFB1,MAPK3,PPP3R1,WNT4,DKK2,TRAF5,GSK3B,SMAD1,ADAMTS5,TNFRSF11B,ADAMTS4,SFRP4,SPP1,SMAD9,WNT9A,FGFR1,FGFR2,ITGA5,GSN,IL7,APC,CBL,GAB1,LEF1,IL1RAPL1,WNT1,MAP2K6,Calm1 (includes others),SFRP2,IL1RL1,NFKBIE,BMP3,MMP14,LRP6,BMPR2,MAP3K5,FZD1,BCL2,SMURF1,IL36G,NFKBIA,DKK3,SMO,AKT3,TNFRSF1B,PPP3CA,BMP1,ITGB1,SRC,LRP5,PIK3C2A,TNFRS…
Clathrin-mediated Endocytosis Signaling	3.22	0.389		CSNK2A1,EPS15,F2R,EPHB2,ARPC5,Ubb,SH3GLB1,AP2A2,ITGB3,VEGFA,SNX9,FGF18,RAB11B,PPP3R1,VEGFD,STAM,ACTG2,SH3KBP1,ACTA1,DNM2,MYO6,ACTR2,FGFR1,CLTC,RAC1,ITGA5,VEGFC,FGFR2,PCYOX1,PDGFB,MET,CBL,ACTA2,GAB1,ARPC2,TFRC,ACTG1,APOD,APOE,SH3BP4,AP2A1,RAB4A,STON2,PICALM,PDGFA,FGF2,PDGFC,ARF6,RAB5A,AP1G2,DAB2,FGF7,PPP3CA,ITGB1,SRC,PIK3C2A,ARPC5L,SH3GL3,ACTB,CHP1,RAB7A,MDM2,TSG101,FGF1,DNM1,ITGB2,FGF21,LDLR,PIK3…
NRF2-mediated Oxidative Stress Response	3.13	0.388	2.722	MAP2K4,MAPK1,MAF,DNAJC3,GCLC,KRAS,DNAJB2,GSTM2,MAPK3,ABCC1,ATF4,DNAJA2,ACTG2,GSK3B,ACTA1,CBR1,PRKD1,MGST1,RRAS,FGFR1,CREBBP,FGFR2,MAFF,BACH1,GSR,ERP29,ACTA2,GAB1,SQSTM1,ACTG1,ENC1,HACD3,MGST3,FTH1,EPHX1,AKR7A2,MAP2K6,DNAJC17,USP14,GSTM5,PPIB,HSPB8,DNAJA4,DNAJC10,MAP3K5,SOD3,HMOX1,GSTT2/GSTT2B,AKR1A1,VCP,UBE2K,DNAJB1,FKBP5,MAP2K1,GSTM1,NRAS,PIK3C2A,ACTB,MAP3K1,MAPK8,HERPUD1,MAFK,DNAJB9,GSTO1,FOS,P…
Actin Cytoskeleton Signaling	3.08	0.374	3.638	MYH9,MPRIP,PFN1,MYL6,MAPK1,F2R,MYLK2,SOS2,ARPC5,MYL6B,KRAS,PIP5K1B,PTK2,ROCK2,PAK1,CFL2,FGF18,EZR,MAPK3,BAIAP2,ACTG2,ACTA1,MATK,ACTR2,ARHGEF4,CFL1,RRAS,CRKL,FGFR1,RAC1,FGFR2,ITGA5,GSN,RAC3,APC,PDGFB,MYL9,PIP5K1A,TLN2,ACTA2,GAB1,RHOA,ARPC2,SSH3,CD14,ACTN4,ACTG1,FGD3,FN1,PDGFA,FGF2,TRIO,PPP1CB,CRK,MYLK,IQGAP1,PDGFC,FLNA,LBP,VCL,MAP2K1,FGF7,ACTN1,MYL12B,NCKAP1,MYL12A,ITGB1,VAV2,PAK4,NRAS,ARHGEF12,PI…
Pancreatic Adenocarcinoma Signaling	3.04	0.422	2.082	CDKN2A,MAP2K4,TGFBR1,BAD,MAPK1,SMAD3,KRAS,CCND1,VEGFA,RB1,CASP9,TGFB1,MAPK3,VEGFD,PLD3,TFDP1,FGFR1,RAC1,HBEGF,FGFR2,VEGFC,BCL2L1,GAB1,TGFB3,NOTCH1,CDK2,RALA,PA2G4,E2F3,CDKN2B,PDGFC,BCL2,HMOX1,E2F5,TGFB2,AKT3,ERBB2,MAP2K1,EGFR,PIK3C2A,MAPK8,MDM2,CDKN1A,TGFA,PIK3CB,PTGS2,ELK1,JAK3,MMP9
Actin Nucleation by ARP-WASP Complex	2.69	0.5	3.4	RHOT2,SOS2,ARPC5,KRAS,ROCK2,RHOB,RHOD,BAIAP2,RHOU,RHOF,VASP,ITGB1,ACTR2,NRAS,RHOC,RRAS,ARPC5L,ITGA2,RAC1,ITGA5,RHOJ,WIPF1,RHOQ,RND3,RHOA,ARPC2
Caveolar-mediated Endocytosis Signaling	2.67	0.464		FLNB,ITGA2B,ARCN1,HLA-A,COPB2,ITGB3,DYRK3,RAB5A,FLNA,PTPN1,CAV1,ITGAV,ACTG2,DNM2,ACTA1,EGFR,ITGB1,SRC,ACTB,ITGA2,ITGA6,ITGA5,FLOT1,COPB1,COPG1,ITGB2,ACTA2,ZBTB12,ITGA1,ITGA7,PTRF,ACTG1
PI3K/AKT Signaling	2.53	0.405	2.064	TSC1,YWHAH,MAPK1,BAD,PPP2R2A,NFKBIE,SOS2,KRAS,MAP3K5,CCND1,EIF4EBP1,BCL2,PTEN,HSP90B1,NFKBIA,GYS1,INPP5B,MAPK3,PPM1J,PPM1L,RPS6KB2,AKT3,GSK3B,MAP2K1,THEM4,ITGB1,RHEB,NRAS,YWHAG,RRAS,YWHAB,ITGA2,YWHAZ,ITGA5,IKBKE,MDM2,BCL2L1,PPP2CB,FOXO1,INPP5F,GAB1,PPP2R3A,PTPA,CDKN1A,PIK3CB,PTGS2,PPP2R5E,INPP5K,JAK3
Regulation of the Epithelial-Mesenchymal Transition Pathway	2.52	0.372		MAP2K4,WNT10B,TGFBR1,MAPK1,AXIN1,SMAD3,SOS2,WNT16,KRAS,PARD6G,BCL9,FGF18,TGFB1,MAPK3,WNT4,GSK3B,ETS1,TWIST2,RRAS,FGFR1,WNT9A,SNAI1,FGFR2,MMP2,APC,MET,DVL2,CDH2,GAB1,ARAF,RHOA,TGFB3,APH1B,LEF1,JAG1,NOTCH1,WNT1,MAP2K6,LOX,ID2,SNAI2,PSENEN,FGF2,PARD6B,HIF1A,FZD1,SMURF1,BRAF,NOTCH2,SMO,TGFB2,AKT3,MAP2K1,FGF7,EGFR,NRAS,PIK3C2A,EGR1,WNT2B,FGF1,FZD8,FGF21,WNT10A,ZEB2,PIK3CB,JAK3,MMP9,WNT11,FZD7,WNT5A
Sertoli Cell-Sertoli Cell Junction Signaling	2.52	0.378		MAP2K4,MAPK1,AXIN1,TGFBR3,CLDN19,AFDN,KRAS,PRKG2,PTEN,MAPK3,Map3k7,TUBA1C,MTMR2,ACTG2,JUP,GSK3B,ACTA1,TUBB3,RRAS,TUBB2A,RAC1,ITGA5,EPN2,TJP3,ACTA2,JAM3,MAP3K20,TGFB3,ACTN4,CLINT1,ACTG1,NECTIN2,EPN3,CLDN15,MYO7A,NECTIN3,MAP3K5,TUBB2B,CLDN4,AKT3,NECTIN1,TUBB4A,VCL,MAP2K1,ACTN1,ITGB1,SRC,NRAS,TUBB4B,TJP1,TNFRSF1A,ACTB,MAP3K1,ITGA2,TUBG1,PRKAR2A,TUBA4A,MAPK8,PRKAR2B,TUBA1A,TUBB6,CLDN1,CLDN2,ELK1,PRKA…
TGF-β Signaling	2.52	0.435	0.539	MAP2K6,MAP2K4,INHA,BMP4,TGFBR1,MAPK1,SMAD3,SOS2,BMPR2,KRAS,HOXC9,TGIF1,SMURF1,BCL2,TGFB1,MAPK3,TGFB2,VDR,SERPINE1,MAP2K1,SMAD1,TAB1,NRAS,SMAD9,RRAS,CREBBP,MAPK8,SMAD7,PITX2,INHBB,INHBA,ACVR1B,FOS,RNF111,TGFB3,SMURF2,PMEPA1
Protein Kinase A Signaling	2.43	0.334	1.063	TGFBR1,DUSP8,MYL6,MYLK2,ACP1,PPP1R14B,NTN1,GNB1,GNB4,GYS1,DUSP3,ATF4,PLCL1,CDC16,PRKD1,YWHAG,CREBBP,CREB3,YWHAZ,PTPN3,PLCL2,ITPR1,CREB5,RAP1A,PTP4A1,GNG10,MYL9,PDE8A,PDE1B,HIST1H1D,DUSP4,AKAP12,RAP1B,FLNB,HIST1H1C,Calm1 (includes others),AKAP8,PTPN9,PDIA3,PTPN13,PPP1R3C,DUSP6,GRK1,AKAP7,PTPN12,PLCD1,DUSP5,PTPN4,PTPRJ,DCC,MYL12B,PPP3CA,MYL12A,MTMR3,ADCY6,GNAI3,ADCY1,KDELR3,DUSP18,PTGS2,PTPN22,CDC2…
Zymosterol Biosynthesis	2.38	1		NSDHL,HSD17B7,MSMO1,TM7SF2,CYP51A1,LBR
tRNA Charging	2.38	0.526		CARS,GARS,CARS2,TARSL2,MARS2,HARS,TARS,MARS,EPRS,FARSB,NARS,LARS,WARS,RARS,YARS,VARS2,DARS,AARS,SARS,IARS
Glioma Invasiveness Signaling	2.35	0.449	3.053	F2R,MAPK1,RHOT2,KRAS,ITGB3,PTK2,RHOB,TIMP1,RHOD,MAPK3,RHOU,ITGAV,RHOF,TIMP2,NRAS,PIK3C2A,RHOC,RRAS,FGFR1,PLAUR,FGFR2,RHOJ,MMP2,RHOQ,RND3,GAB1,RHOA,CD44,PIK3CB,PLAU,MMP9
Role of Macrophages, Fibroblasts and Endothelial Cells in Rheumatoid Arthritis	2.3	0.341		WNT10B,AXIN1,KRAS,IL6,CCND1,VEGFA,TRAF4,VEGFD,ATF4,TRAF5,PLCL1,PRKD1,SFRP4,RRAS,CREB3,CREBBP,FGFR2,PLCL2,CREB5,IL7,GAB1,WNT1,MAP2K6,FN1,Calm1 (includes others),IL1RL1,FGF2,PDIA3,LRP6,CCL5,FZD1,PLCD1,IL36G,F2RL1,TLR3,TNFRSF1B,PPP3CA,TNFRSF1A,IL15,IRAK3,FOS,CSF1,LRP1,FZD7,MAP2K4,SOCS3,MAPK1,NFATC3,CXCL12,CSNK1A1,WNT16,CEBPG,ROCK2,PLCD3,PLCE1,CAMK2D,TGFB1,PPP3R1,MAPK3,WNT4,DKK2,GSK3B,TNFRSF11B,ADAMT…
Protein Ubiquitination Pathway	2.3	0.351		CRYAB,UBE2A,PSMA7,HSPB2,USP20,DNAJC3,Ubb,UBE2V2,FBXW7,DNAJB2,TCEB1,HSPA4,UBE2B,NEDD4L,USP28,USP43,HSPA9,PSMD5,PSME2,DNAJC25,UBE2G2,USP31,PSMD11,UBE2D2,CBL,ZBTB12,PSMB2,UBE2G1,PSMA5,PSMA4,HSPA13,SMURF2,PSMD1,UBE2E1,USP21,PSMB3,USP24,USP14,USP12,DNAJC17,HLA-A,USP53,UBE2N,USP11,HSPB8,DNAJC10,USP39,SMURF1,UBE2F,USO1,UCHL1,HSP90B1,USP27X,PSMC6,USP16,HSPE1,PSMD14,PSMA3,DNAJB1,AMFR,HSPA4L,PSMB4,USP15,PS…
RAN Signaling	2.29	0.714		KPNB1,KPNA3,KPNA4,CSE1L,RAN,XPO1,RANBP1,KPNA2,KPNA1,IPO5
IGF-1 Signaling	2.29	0.408	1.768	IGFBP4,SOCS3,CSNK2A1,CTGF,BAD,MAPK1,YWHAH,SOCS6,SOS2,SRF,KRAS,PTK2,CASP9,MAPK3,IGF1R,RPS6KB2,AKT3,RASA1,MAP2K1,YWHAG,NRAS,PIK3C2A,YWHAB,RRAS,FGFR1,MAPK8,YWHAZ,PRKAR2A,FGFR2,SOCS4,GRB10,FOS,PRKAR2B,PRKCI,NOV,FOXO1,GAB1,IGFBP3,PIK3CB,ELK1,CYR61,PRKAR1A
14-3-3-mediated Signaling	2.29	0.391	1.414	MAP2K4,TSC1,YWHAH,MAPK1,BAD,PDIA3,KRAS,MAP3K5,TUBB2B,PLCD1,PLCD3,PLCE1,MAPK3,AKT3,TUBB4A,TUBA1C,GSK3B,PLCL1,MAP2K1,PRKD1,SRC,TUBB3,NRAS,YWHAG,PIK3C2A,TNFRSF1A,TUBB4B,RRAS,YWHAB,FGFR1,TUBG1,TUBB2A,MAPK8,TUBA4A,YWHAZ,VIM,FGFR2,BAX,PLCL2,FOS,TUBA1A,PRKCI,CBL,TUBB6,FOXO1,GAB1,PLCB3,PIK3CB,RPS6KA1,ELK1
Breast Cancer Regulation by Stathmin1	2.28	0.362		CAMK1,MAPK1,CAMK1D,SOS2,RACK1,KRAS,PPP1R14B,STMN1,ROCK2,GNB1,GNB4,PAK1,CAMK2D,PPM1J,MAPK3,PPM1L,TUBA1C,PRKD1,TUBB3,ARHGEF4,RRAS,FGFR1,ARHGEF15,TUBB2A,RAC1,FGFR2,ARHGEF17,ITPR1,GNG10,PPP2CB,GAB1,PPP2R3A,PTPA,RHOA,PLCB3,UHMK1,CDK2,Calm1 (includes others),PPP2R2A,PPP1R3C,PPP1CB,E2F3,TUBB2B,ARHGEF19,GNG11,E2F5,ARHGEF2,TUBB4A,MAP2K1,NRAS,ARHGEF12,GNAS,PIK3C2A,TUBB4B,TUBG1,ADCY6,PRKAR2A,TUBA4A,GNAI1,TS…
Ovarian Cancer Signaling	2.19	0.38		CDKN2A,WNT10B,MAPK1,AXIN1,WNT16,KRAS,CCND1,PTEN,VEGFA,RB1,MAPK3,VEGFD,WNT4,GSK3B,GJA1,TFDP1,RRAS,WNT9A,FGFR1,FGFR2,VEGFC,MMP2,APC,GAB1,LEF1,WNT1,PA2G4,FZD1,PDGFC,BCL2,BRAF,RPS6KB2,SMO,AKT3,MAP2K1,EGFR,SRC,NRAS,PIK3C2A,WNT2B,PTGS1,PRKAR2A,FZD8,PRKAR2B,WNT10A,CD44,EDNRA,PIK3CB,PTGS2,WNT11,MMP9,PRKAR1A,FZD7,WNT5A
ERK/MAPK Signaling	2.18	0.361	1.25	YWHAH,MAPK1,BAD,HSPB2,SOS2,SRF,KRAS,PPP1R14B,PTK2,PAK1,ETS2,PPM1J,MAPK3,PPM1L,ATF4,ETS1,YWHAG,RRAS,YWHAB,FGFR1,CRKL,HIST1H3C,CREB3,CREBBP,YWHAZ,RAC1,ITGA5,MAPKAPK5,FGFR2,CREB5,RAP1A,RAC3,PPP2CB,TLN2,GAB1,ARAF,PPP2R3A,PTPA,DUSP1,PLA2G4B,DUSP4,RPS6KA1,ELK3,RAP1B,PPP2R2A,PPP1R3C,DUSP6,PPP1CB,CRK,EIF4EBP1,BRAF,MAP2K1,ITGB1,SRC,MYCN,PAK4,NRAS,PIK3C2A,ITGA2,PRKAR2A,MKNK2,FOS,PRKAR2B,PRKCI,PAK2,PIK3CB,P…
PTEN Signaling	2.18	0.393	-0.603	CSNK2A1,TGFBR1,BAD,MAPK1,YWHAH,TGFBR3,SOS2,BMPR2,KRAS,CCND1,PTEN,BCL2,PTK2,CASP9,MAPK3,INPP5B,RPS6KB2,IGF1R,AKT3,GSK3B,MAP2K1,EGFR,ITGB1,NRAS,SHARPIN,CASP3,RRAS,FGFR1,ITGA2,RAC1,PREX2,ITGA5,FGFR2,IKBKE,CNKSR3,RAC3,IGF2R,BCL2L1,GHR,CBL,FOXO1,INPP5F,NTRK3,CDKN1A,PIK3CB,INPP5K
Renal Cell Carcinoma Signaling	2.18	0.429	2.132	MAPK1,SOS2,Ubb,KRAS,CRK,HIF1A,TCEB1,VEGFA,PAK1,TGFB1,MAPK3,AKT3,MAP2K1,ETS1,PAK4,NRAS,PIK3C2A,SLC2A1,RRAS,FGFR1,CREBBP,RAC1,FGFR2,RAP1A,PDGFB,MET,FOS,GAB1,CUL2,PAK2,TGFA,PIK3CB,UBC
Superpathway of D-myo-inositol (1,4,5)-trisphosphate Metabolism	2.16	0.583		MINPP1,IPMK,IMPA1,INPP5F,IMPAD1,INPP5E,INPP5B,SEC16A,BPNT1,IMPA2,INPP5K,INPP5A,PMPCA,PTEN
Phagosome Maturation	2.09	0.381		VPS28,CTSW,NAPG,NSF,RAB7B,VAMP3,DYNC2H1,TUBA1C,VPS11,TUBB3,NOX4,TUBB2A,ATP6V1A,ATP6V1H,ZBTB12,NCF2,VPS37A,ATP6V0E1,EEA1,ATP6V0A4,ATP6V1D,PRDX5,HLA-A,VTI1B,ATP6AP1,PRDX6,CTSF,TUBB2B,DYNC1LI1,RAB5A,TUBB4A,ATP6V1G1,ATP6V1G2,BET1L,NAPB,ATP6V0E2,CALR,YKT6,TUBB4B,TUBG1,TUBA4A,RAB7A,CANX,TSG101,ATP6V1E1,LAMP2,TUBA1A,TUBB6,ATP6V0A2,GOSR2,CTSC
mTOR Signaling	2.06	0.358	2.143	EIF3C,MAPK1,PRKAB2,KRAS,VEGFA,RHOB,EIF3B,EIF4G2,PPM1J,MAPK3,PPM1L,PRKAA1,VEGFD,RPS2,PRKD1,EIF4B,RHEB,PLD3,DDIT4,RRAS,FGFR1,RAC1,FGFR2,VEGFC,RHOJ,RPS6,PPP2CB,RHOQ,GAB1,RND3,PPP2R3A,PTPA,RHOA,RPS25,RPS15A,RPS6KA1,RPSA,TSC1,ULK1,PPP2R2A,RHOT2,RPS6KA3,FKBP1A,HIF1A,PDGFC,EIF4EBP1,HMOX1,RHOD,RHOU,EIF3A,RPS6KB2,PRKAA2,AKT3,RPS6KA2,RHOF,RPS12,RPS24,NRAS,PIK3C2A,RHOC,EIF3J,PRKCI,RPS27L,EIF4A1,RPS27A,PIK3C…
Role of NFAT in Cardiac Hypertrophy	2.05	0.358	2.032	MAP2K4,CAMK1,LIF,TGFBR1,MAPK1,CAMK1D,SOS2,RACK1,CSNK1A1,KRAS,IL6,CABIN1,GNB1,PLCD3,GNB4,PLCE1,CAMK2D,TGFB1,MAPK3,HDAC11,PPP3R1,GSK3B,PLCL1,PRKD1,HDAC2,RRAS,FGFR1,FGFR2,ITPR1,PLCL2,GNG10,GAB1,TGFB3,RCAN3,PLCB3,IL6ST,MAP2K6,Calm1 (includes others),PDIA3,PLCD1,GNG11,TGFB2,IGF1R,AKT3,MAP2K1,PPP3CA,SRC,NRAS,GNAS,PIK3C2A,MAP3K1,CHP1,MEF2A,ADCY6,PRKAR2A,GNAI1,MAPK8,CTF1,GNAI3,PRKAR2B,PRKCI,MEF2D,ADCY1,P…
Ceramide Signaling	2.01	0.407	0.174	MAP2K4,BAD,PPP2R2A,SPHK2,KRAS,SMPD1,BCL2,PPM1J,MAPK3,PPM1L,SPHK1,AKT3,TNFRSF1B,MAP2K1,SMPD3,TNFRSF11B,NRAS,S1PR2,PIK3C2A,TNFRSF1A,CNKSR1,RRAS,FGFR1,MAP3K1,MAPK8,FGFR2,CERK,SMPD2,PPP2CB,FOS,GAB1,PTPA,PPP2R3A,S1PR1,PIK3CB,CYCS,PPP2R5E
Gap Junction Signaling	1.98	0.364		HTR2B,MAPK1,CSNK1G1,SOS2,CSNK1A1,KRAS,PRKG2,PLCD3,PLCE1,PPP3R1,MAPK3,CAV1,TUBA1C,ACTG2,PLCL1,PRKD1,ACTA1,TUBB3,RRAS,FGFR1,TUBB2A,CSNK1D,FGFR2,PLCL2,ITPR1,ACTA2,GAB1,PLCB3,ACTG1,NPR2,PDIA3,TUBB2B,PLCD1,AKT3,TUBB4A,MAP2K1,PPP3CA,EGFR,HTR2A,SRC,GNAS,NRAS,PIK3C2A,TUBB4B,ACTB,CSNK1G3,TUBG1,ADCY6,PRKAR2A,TUBA4A,GNAI1,GNAI3,NOV,PRKAR2B,PRKCI,TUBA1A,TUBB6,ADCY1,PIK3CB,PRKAR1A
CXCR4 Signaling	1.97	0.364	2.941	MAP2K4,MAPK1,MYL6,RACK1,CXCL12,MYL6B,KRAS,PTK2,ROCK2,GNB1,GNB4,PAK1,RHOB,MAPK3,PRKD1,RRAS,FGFR1,RAC1,FGFR2,RHOJ,ITPR1,GNG10,MYL9,RHOQ,GAB1,RND3,RHOA,GNAO1,PLCB3,ELMO2,RHOT2,CRK,GNA14,ELMO3,GNG11,RHOD,RHOU,AKT3,RHOF,MAP2K1,MYL12B,MYL12A,SRC,PAK4,GNAS,NRAS,PIK3C2A,RHOC,EGR1,ADCY6,GNAI1,MAPK8,FOS,GNAI3,PRKCI,ADCY1,PAK2,PIK3CB,ELK1
Myo-inositol Biosynthesis	1.97	1		ISYNA1,IMPA1,IMPAD1,INPP5F,IMPA2
Neuregulin Signaling	1.92	0.407	0.928	NRG2,BAD,MAPK1,SOS2,KRAS,CRK,TMEFF2,PTEN,HSP90B1,MAPK3,GRB7,RPS6KB2,AKT3,ERBB2,MAP2K1,PRKD1,RNF41,MATK,EGFR,ITGB1,SRC,NRAS,RRAS,CRKL,DCN,ITGA2,ITGA5,NRG4,HBEGF,AREG,RPS6,PRKCI,TGFA,ELK1,EREG
ERK5 Signaling	1.9	0.435	2.117	IL6ST,LIF,YWHAH,BAD,SGK1,RPS6KA3,KRAS,RPS6KB2,ATF4,RPS6KA2,EGFR,SRC,NRAS,YWHAG,RRAS,YWHAB,CREBBP,CREB3,YWHAZ,MEF2A,CREB5,CTF1,FOS,GAB1,MEF2D,RPS6KA1,ELK4
Hypoxia Signaling in the Cardiovascular System	1.9	0.431	1.155	UBE2A,NFKBIE,UBE2N,UBE2V2,HIF1A,UBE2F,PTEN,VEGFA,HSP90B1,NFKBIA,UBE2B,SUMO1,ATF4,P4HB,COPS5,CREBBP,CREB3,CSNK1D,MDM2,CREB5,UBE2G2,UBE2D2,UBE2J1,UBE2G1,CDC34,LDHA,UBE2E1,UBE2D3
D-myo-inositol (1,4,5)-trisphosphate Degradation	1.88	0.611		IMPA1,IMPAD1,INPP5F,INPP5E,INPP5B,SEC16A,BPNT1,IMPA2,INPP5K,INPP5A,PMPCA
Ephrin B Signaling	1.8	0.417	0.943	MAPK1,AXIN1,EPHB2,RACK1,CXCL12,ACP1,GNA14,HNRNPK,GNB1,ROCK2,PTK2,GNB4,EFNB2,PAK1,GNG11,CFL2,MAPK3,VAV2,GNAS,KALRN,CFL1,GNAI1,RAC1,RAC3,GNG10,GNAI3,CBL,RHOA,GNAO1,CAP1
Antiproliferative Role of TOB in T Cell Signaling	1.8	0.538		PABPC1,TGFBR1,MAPK1,SMAD3,TOB1,CCNA2,RB1,TGFB1,TGFB2,TGFB3,RPS6KA1,TWSG1,CDC34,CDK2
PCP pathway	1.8	0.429	0	MAP2K4,PFN1,WNT10B,WNT16,SDC4,SDC3,FZD1,ROCK2,RSPO3,SDC2,SMO,WNT4,CELSR1,SDC1,WNT9A,WNT2B,MAPK8,RAC1,FZD8,DVL2,WNT10A,RHOA,WNT11,WNT1,LGR4,FZD7,WNT5A
Virus Entry via Endocytic Pathways	1.8	0.392		FLNB,AP2A1,HLA-A,KRAS,AP2A2,ITGB3,AP1G2,FLNA,CAV1,ACTG2,PRKD1,DNM2,ACTA1,ITGB1,SRC,NRAS,PIK3C2A,RRAS,ACTB,FGFR1,CLTC,ITGA2,RAC1,ITGA6,ITGA5,FGFR2,RAC3,DNM1,ITGB2,PRKCI,GAB1,ACTA2,ZBTB12,TFRC,PIK3CB,ITGA1,CXADR,ACTG1
Bladder Cancer Signaling	1.75	0.4		CDKN2A,MAPK1,PA2G4,FGF2,MMP14,MMP16,MMP15,KRAS,CCND1,PDGFC,VEGFA,RB1,FGF18,THBS1,MAPK3,VEGFD,MMP11,ERBB2,MMP12,FGF7,MAP2K1,EGFR,DAPK1,NRAS,TFDP1,RRAS,VEGFC,MMP2,MDM2,FGF1,MMP27,FGF21,CDKN1A,MMP9
RhoA Signaling	1.74	0.376	1.234	PFN1,MPRIP,MYL6,ARPC5,MYLK2,PPP1CB,MYLK,MYL6B,PIP5K1B,CDC42EP2,SEPT11,PTK2,ROCK2,CFL2,LPAR2,EZR,BAIAP2,CIT,IGF1R,ACTG2,MYL12B,ACTA1,MYL12A,ACTR2,SEPT5,ARHGEF12,CFL1,ARPC5L,SEPT4,ACTB,SEPT7,CDC42EP3,ARHGAP5,MYL9,RHPN2,PIP5K1A,RND3,ACTA2,PLEKHG5,ARPC2,RHOA,ACTG1,SEPT2,MSN
Fatty Acid β-oxidation I	1.71	0.5		HSD17B10,ACSL3,ACAA2,ECI1,HSD17B8,Acaa1b,ACSBG1,SCP2,ACSL4,SLC27A1,SLC27A3,IVD,ACADM,HADHA,ACSL1,HADH
Thrombin Signaling	1.59	0.342	1.408	CAMK1,MPRIP,MYL6,MAPK1,CAMK1D,F2R,RACK1,MYL6B,KRAS,PTK2,ROCK2,GNB1,PLCD3,GNB4,PLCE1,CAMK2D,RHOB,MAPK3,PLCL1,PRKD1,ARHGEF4,RRAS,FGFR1,ARHGEF15,FGFR2,RHOJ,PLCL2,ITPR1,GNG10,MYL9,RHOQ,GAB1,RND3,RHOA,GNAO1,PLCB3,F2RL2,PDIA3,RHOT2,PPP1CB,MYLK,GNA14,PLCD1,GNG11,RHOD,RHOU,AKT3,GATA6,ARHGEF2,RHOF,MAP2K1,MYL12B,EGFR,MYL12A,SRC,NRAS,ARHGEF12,GNAS,PIK3C2A,RHOC,ADCY6,GNAI1,ARHGEF5,GNAI3,PRKCI,ADCY1,PIK3CB,EL…
Sphingosine-1-phosphate Signaling	1.59	0.37	0.926	MAPK1,PDIA3,PDGFA,RHOT2,SMPD1,PDGFC,PTK2,PLCD1,PLCD3,NAAA,PLCE1,CASP9,RHOB,RHOD,MAPK3,RHOU,SPHK1,AKT3,PLCL1,RHOF,SMPD3,S1PR2,PIK3C2A,CASP3,RHOC,FGFR1,RAC1,GNAI1,ADCY6,FGFR2,RHOJ,PLCL2,SMPD2,PDGFB,ASAH1,GNAI3,RHOQ,RND3,GAB1,RHOA,ADCY1,S1PR1,PLCB3,PIK3CB
Polyamine Regulation in Colon Cancer	1.58	0.545		PSME1,AZIN1,MXD1,SAT1,PSME2,PSME4,SAT2,PSMB11,KRAS,PSME3,ODC1,APC
Phospholipase C Signaling	1.58	0.336	2.449	MPRIP,MYL6,MAPK1,NFATC3,SOS2,RACK1,MYL6B,KRAS,GNB1,GNB4,PLCE1,RHOB,MAPK3,HDAC11,PPP3R1,ATF4,PRKD1,ARHGEF4,PLD3,HDAC2,RRAS,ARHGEF15,CREB3,CREBBP,RALB,RAC1,ITGA5,RHOJ,ARHGEF17,ITPR1,CREB5,RAP1A,GNG10,MYL9,RHOQ,RND3,RHOA,PLA2G4B,PLCB3,RAP1B,BLNK,RALA,Calm1 (includes others),RHOT2,RPS6KA3,PPP1CB,HMOX1,ARHGEF19,GNG11,AHNAK,RHOD,RHOU,ARHGEF2,RHOF,MAP2K1,PPP3CA,MYL12B,MYL12A,ITGB1,SRC,NRAS,ARHGEF12,GNAS…
VEGF Signaling	1.58	0.38	3.536	BAD,MAPK1,SOS2,KRAS,HIF1A,EIF2S1,PDGFC,ELAVL1,BCL2,ROCK2,VEGFA,PTK2,MAPK3,VEGFD,AKT3,VCL,ACTG2,MAP2K1,ACTA1,ACTN1,SRC,NRAS,PIK3C2A,RRAS,FGFR1,ACTB,VEGFC,FGFR2,EIF2S3,EIF2S2,BCL2L1,FOXO1,GAB1,ACTA2,PIK3CB,ACTN4,ACTG1,EIF1AX
PAK Signaling	1.57	0.381	3.087	MAP2K4,MAPK1,MYL6,PDGFA,PAK1IP1,SOS2,KRAS,MYLK,MYL6B,PDGFC,PTK2,PAK1,CFL2,MAPK3,MAP2K1,MYL12B,MYL12A,ITGB1,PAK4,ARHGAP10,NRAS,PIK3C2A,CFL1,CASP3,RRAS,FGFR1,ITGA2,RAC1,MAPK8,FGFR2,ITGA5,PDGFB,MYL9,GAB1,PAK2,PIK3CB,DSCAM
Paxillin Signaling	1.56	0.373	4.116	MAP2K4,ITGA2B,MAPK1,ARF1,SOS2,KRAS,CRK,PTPN12,ITGB3,PTK2,ARF6,PAK1,ITGAV,VCL,ACTG2,ACTN1,ACTA1,ITGB1,SRC,PAK4,NRAS,PIK3C2A,RRAS,FGFR1,ACTB,ITGA2,ITGA6,RAC1,MAPK8,ITGA5,FGFR2,ITGB2,TLN2,GAB1,ACTA2,PAK2,ITGA1,PIK3CB,ACTN4,ITGA7,ACTG1
Cardiac Hypertrophy Signaling	1.54	0.333	2.73	MAP2K4,TGFBR1,MYL6,MAPK1,RACK1,SRF,MYL6B,KRAS,IL6,ROCK2,GNB1,PLCD3,GNB4,PLCE1,RHOB,TGFB1,MAPK3,PPP3R1,Map3k7,GSK3B,PLCL1,TAB1,RRAS,FGFR1,CREBBP,FGFR2,RHOJ,PLCL2,GNG10,ADRA1D,MYL9,RHOQ,GAB1,RND3,ADRA2A,RHOA,GNAO1,TGFB3,PLCB3,RPS6KA1,MAP2K6,Calm1 (includes others),PDIA3,RHOT2,ATF6,GNA14,MAP3K5,PLCD1,GNG11,RHOD,IGF1R,RHOU,TGFB2,RHOF,MAP2K1,PPP3CA,MYL12B,MYL12A,NRAS,GNAS,PIK3C2A,RHOC,MAP3K1,CHP1,MEF2…
Mechanisms of Viral Exit from Host Cells	1.54	0.462		VPS28,ACTB,SH3GL3,SH3GLB1,LMNB1,TSG101,VPS25,PRKCI,ACTA2,CHMP2B,CHMP2A,VPS36,XPO1,ACTG2,ACTG1,ACTA1,CHMP3,PRKD1
Branched-chain α-keto acid Dehydrogenase Complex	1.51	1		BCKDHA,DLD,DBT,BCKDHB
Glutathione Redox Reactions II	1.51	1		GSR,TXNDC12,PDIA3,GLRX
UDP-N-acetyl-D-glucosamine Biosynthesis II	1.44	0.833		GNPNAT1,GFPT1,PGM3,UAP1,GFPT2
HGF Signaling	1.44	0.366	2.795	CDKN2A,MAP2K4,RAP1B,MAPK1,SOS2,KRAS,MAP3K5,IL6,CCND1,PTK2,PAK1,ETS2,MAPK3,Map3k7,AKT3,MAP2K1,PRKD1,ETS1,ITGB1,NRAS,PIK3C2A,RRAS,CRKL,FGFR1,MAP3K1,ITGA2,RAC1,MAPK8,ITGA5,FGFR2,RAP1A,MET,FOS,PRKCI,GAB1,CDKN1A,PIK3CB,PTGS2,ELK1,ELK3,CDK2
Regulation of Cellular Mechanics by Calpain Protease	1.42	0.418	1.886	ITGB1,SRC,CAPN6,NRAS,MAPK1,RRAS,ITGA2,ITGA5,KRAS,CCND1,PTK2,CCNA2,RB1,TLN2,EZR,MAPK3,CAPN2,VCL,CAST,ACTN4,ACTN1,CDK2,EGFR
p70S6K Signaling	1.41	0.357	1.234	F2RL2,F2R,BAD,MAPK1,YWHAH,PPP2R2A,PDIA3,SOS2,KRAS,PLCD1,PLCD3,PLCE1,F2RL1,MAPK3,PPM1J,PPM1L,AKT3,EEF2K,PLCL1,MAP2K1,PRKD1,AGT,EGFR,SRC,IL2RG,YWHAG,NRAS,CD79B,PIK3C2A,RRAS,YWHAB,FGFR1,YWHAZ,GNAI1,FGFR2,PLCL2,RPS6,GNAI3,PPP2CB,PRKCI,GAB1,PTPA,PPP2R3A,PLCB3,PIK3CB,PPP2R5E
EIF2 Signaling	1.41	0.333	1.121	EIF3C,MAPK1,SOS2,KRAS,CCND1,EIF2A,VEGFA,EIF3B,EIF4G2,MAPK3,PAIP1,EIF5,RPL19,RPL21,ATF4,ACTG2,GSK3B,RPS2,AGO1,ACTA1,PABPC1,NOX4,ATF3,RPL36AL,RRAS,FGFR1,EIF5B,FGFR2,EIF2S3,EIF2S2,RPS6,RPL8,ACTA2,GAB1,PPP1R15A,Rn5s,RPL6,RPS15A,RPS25,RPL13A,RPSA,DDIT3,PPP1CB,EIF2S1,BCL2,RPL35,IGF1R,EIF3A,AKT3,RPS12,MAP2K1,RPS24,MYCN,NRAS,PIK3C2A,ACTB,AGO2,EIF3J,TRIB3,RPL27,WARS,RPS27L,EIF4A1,RPS27A,PIK3CB,EIF2AK3,AGO…
HMGB1 Signaling	1.4	0.357	2.714	MAP2K6,MAP2K4,LIF,AGER,MAPK1,CNTF,RHOT2,RBBP7,KRAS,IL6,RHOB,TGFB1,RHOD,MAPK3,TGFB2,RHOU,AKT3,TNFRSF1B,SERPINE1,RHOF,MAP2K1,PLAT,TNFRSF11B,VCAM1,NRAS,PIK3C2A,RRAS,TNFRSF1A,RHOC,FGFR1,RAC1,MAPK8,IFNGR2,FGFR2,RHOJ,IFNGR1,FOS,RHOQ,RND3,GAB1,RHOA,TGFB3,PIK3CB,ELK1,IL11
Fcγ Receptor-mediated Phagocytosis in Macrophages and Monocytes	1.4	0.378	2.744	MAPK1,ARPC5,CRK,PTEN,HMOX1,ARF6,PAK1,RAB11B,EZR,MAPK3,VAMP3,RPS6KB2,AKT3,ACTG2,PRKD1,VASP,ACTA1,VAV2,ACTR2,SRC,PLD3,ARPC5L,FCGR2A,ACTB,RAC1,RAC3,MYO5A,PIP5K1A,PRKCI,TLN2,CBL,ACTA2,ARPC2,ACTG1
PDGF Signaling	1.4	0.378	1.372	MAP2K4,CSNK2A1,MAPK1,PDGFA,SOS2,SPHK2,SRF,ACP1,KRAS,CRK,PDGFC,INPP5B,MAPK3,CAV1,SPHK1,RASA1,MAP2K1,SRC,NRAS,PIK3C2A,RRAS,CRKL,FGFR1,MAP3K1,MAPK8,FGFR2,PDGFB,FOS,INPP5F,GAB1,PIK3CB,INPP5K,ELK1,JAK3
Cholecystokinin/Gastrin-mediated Signaling	1.37	0.371	2.333	MAP2K6,MAP2K4,MAPK1,RHOT2,SOS2,SRF,KRAS,EPHA4,ROCK2,PTK2,IL36G,RHOB,RHOD,MAPK3,RHOU,RHOF,MAP2K1,PRKD1,EGFR,SRC,NRAS,RHOC,RRAS,MEF2A,MAPK8,RHOJ,ITPR1,FOS,RHOQ,PRKCI,RND3,RHOA,MEF2D,PLCB3,PTGS2,ELK1
p53 Signaling	1.36	0.364	0.6	CDKN2A,GADD45B,SNAI2,PLAGL1,PIAS1,RRM2B,HIF1A,CCND1,BCL2,PTEN,CCNG1,RB1,GADD45A,THBS1,PPP1R13B,AKT3,GSK3B,TNFRSF10A,WT1,PIK3C2A,FGFR1,PERP,TIGAR,MAPK8,CSNK1D,FGFR2,RPRM,MDM2,BAX,BCL2L1,PCNA,MDM4,CCND2,GAB1,CDKN1A,PIK3CB,GNL3,CDK2,DRAM1
Prostate Cancer Signaling	1.35	0.372		BAD,MAPK1,PA2G4,NFKBIE,SOS2,KRAS,CCND1,BCL2,PTEN,RB1,HSP90B1,NFKBIA,AR,CASP9,MAPK3,AKT3,ATF4,GSK3B,MAP2K1,NRAS,PIK3C2A,TFDP1,RRAS,FGFR1,CREB3,CREBBP,FGFR2,MDM2,CREB5,FOXO1,GAB1,CDKN1A,PIK3CB,LEF1,CDK2
Regulation of IL-2 Expression in Activated and Anergic T Lymphocytes	1.35	0.385		MAP2K4,TGFBR1,Calm1 (includes others),MAPK1,NFATC3,NFKBIE,SMAD3,SOS2,KRAS,NFKBIA,TGFB1,PPP3R1,MAPK3,TGFB2,MAP2K1,PPP3CA,VAV2,NRAS,RRAS,CHP1,MAP3K1,RAC1,MAPK8,TOB1,IKBKE,FOS,CD80,BCL10,TGFB3,ELK1
Putrescine Degradation III	1.34	0.524		ALDH2,ALDH1A1,ALDH1L2,ALDH1A3,ALDH1A2,SAT1,SAT2,ALDH3B1,ALDH9A1,ALDH7A1,MAOA
UVA-Induced MAPK Signaling	1.33	0.366	0.522	MAP2K4,MAPK1,PDIA3,RPS6KA3,KRAS,SMPD1,PLCD1,PLCD3,TNKS,PLCE1,CASP9,MAPK3,RPS6KB2,RPS6KA2,PLCL1,SMPD3,EGFR,PARP16,NRAS,PIK3C2A,CASP3,RRAS,FGFR1,MAPK8,FGFR2,TNKS2,PLCL2,PARP3,SMPD2,PARP1,BCL2L1,FOS,GAB1,PLCB3,PIK3CB,CYCS,RPS6KA1
Glucocorticoid Receptor Signaling	1.33	0.319		MAP2K4,TGFBR1,YWHAH,MAPK1,PRKAB2,SGK1,NFATC3,SMAD3,SOS2,PBX1,KRAS,ARID2,GTF2E2,IL6,TAF13,PGR,HSPA4,TGFB1,SUMO1,MAPK3,PPP3R1,PRKAA1,SERPINE1,TAB1,CREBZF,POLR2I,RRAS,FGFR1,CREBBP,HSPA9,RAC1,FGFR2,GTF2F1,MED14,BCL2L1,TAF1,GAB1,POLR2E,DUSP1,SMARCA2,TGFB3,NCOA1,PHF10,GTF2F2,NFKBIE,CCL5,GTF2A1,NR3C1,PTGES3,BCL2,GTF2B,HSP90B1,AR,NFKBIA,PCK2,ANXA1,PRKAA2,TGFB2,AKT3,TAF3,FKBP5,MAP2K1,TAF2,PPP3CA,AGT,VCAM1…
γ-linolenate Biosynthesis II (Animals)	1.3	0.562		ACSL3,ACSBG1,FADS2,ACSL4,SLC27A1,SLC27A3,CYB5A,ACSL1,FADS1
Superpathway of Geranylgeranyldiphosphate Biosynthesis I (via Mevalonate)	1.3	0.562		MVD,FDPS,ACAT2,IDI1,MVK,HMGCR,HMGCS1,HADHA,GGPS1
Oleate Biosynthesis II (Animals)	1.3	0.636		SCD,UFSP2,Scd2,FADS2,CYB5A,ALDH6A1,FADS1
PPARα/RXRα Activation	1.3	0.337	-1.298	MAP2K4,GPD1,TGFBR1,PRKAB2,MAPK1,SMAD3,TGFBR3,SOS2,KRAS,IL6,ADIPOR1,AP2A2,ABCA1,PLCD3,PLCE1,TGFB1,MAPK3,FASN,PRKAA1,PLCL1,RRAS,CREBBP,PLCL2,MED12,ACVR1B,CAND1,TGFB3,PLCB3,SLC27A1,IL1RAPL1,RXRA,ADIPOR2,MAP2K6,IL1RL1,PDIA3,NFKBIE,BMPR2,GNA14,PLCD1,HSP90B1,NFKBIA,TGFB2,PRKAA2,MAP2K1,GNAS,NRAS,ADCY6,MAPK8,PRKAR2A,BCL3,IKBKE,IL18RAP,PRKAR2B,GHR,ADCY1,MAP4K4,PRKAR1A
Rac Signaling	1.3	0.357	4.323	MAP2K4,MAPK1,ARPC5,KRAS,PIP5K1B,IQGAP1,PTK2,PAK1,CFL2,MAPK3,BAIAP2,MAP2K1,NCKAP1,ITGB1,ACTR2,NOX4,PAK4,NRAS,PIK3C2A,CFL1,RRAS,ARPC5L,FGFR1,MAP3K1,ITGA2,RAC1,MAPK8,ITGA5,FGFR2,PIP5K1A,PRKCI,GAB1,ARPC2,RHOA,NCF2,PAK2,CD44,SH3RF1,PIK3CB,ELK1,ELK4
Sumoylation Pathway	1.3	0.37	1.512	MAP2K4,ARHGDIG,RHOT2,PIAS1,RAN,MAP3K5,UBA2,NR3C1,AR,NFKBIA,RHOB,RHOD,SUMO1,RHOU,SENP5,RHOF,ETS1,HDAC2,RHOC,CREBBP,MAPK8,GDI2,RCOR1,RHOJ,MDM2,ARHGDIB,FOS,RNF4,PCNA,RHOQ,RND3,KDM1A,SENP6,RHOA
Leukocyte Extravasation Signaling	1.29	0.328		MAP2K4,MYL6,MAPK1,MMP16,CLDN19,CXCL12,AFDN,ITGB3,ROCK2,PTK2,CYBA,EZR,ACTG2,ACTA1,PRKD1,TIMP2,FGFR1,CRKL,ITGA6,RAC1,FGFR2,ITGA5,MMP2,RAP1A,MMP27,ARHGAP5,ACTA2,GAB1,JAM3,RAP1GAP,RHOA,NCF2,ITGA1,ACTN4,ACTG1,RAP1B,CLDN15,MMP14,MMP15,CRK,CLDN4,TIMP1,MMP11,RASSF5,VCL,MMP12,VASP,ACTN1,ITGB1,VAV2,SRC,VCAM1,PIK3C2A,ACTB,ITGA2,GNAI1,MAPK8,GNAI3,ITGB2,WIPF1,PRKCI,CLDN1,CD44,PIK3CB,CLDN2,MMP9,MSN
Regulation of eIF4 and p70S6K Signaling	1.29	0.342	2.041	EIF3C,MAPK1,SOS2,KRAS,EIF2A,EIF4EBP3,EIF3B,EIF4G2,PPM1J,MAPK3,PPM1L,PAIP1,RPS2,AGO1,PABPC1,RRAS,FGFR1,FGFR2,ITGA5,EIF2S3,EIF2S2,RPS6,PPP2CB,GAB1,PTPA,PPP2R3A,RPS15A,RPS25,RPSA,PPP2R2A,EIF2S1,EIF4EBP1,EIF3A,AKT3,RPS12,MAP2K1,RPS24,ITGB1,NRAS,PIK3C2A,ITGA2,EIF3J,AGO2,RPS27L,EIF4A1,RPS27A,PIK3CB,PPP2R5E,EIF1AX,AGO4,EIF3L
STAT3 Pathway	1.28	0.384	0.378	MAP2K4,SOCS3,TGFBR1,MAPK1,TGFBR3,SOCS6,BMPR2,KRAS,BCL2,PIM1,MAPK3,CISH,IGF1R,MAP2K1,EGFR,SRC,NRAS,RRAS,FGFR1,MAPK8,RAC1,FGFR2,SOCS4,MAP3K21,IGF2R,GHR,NTRK3,CDKN1A
Glioma Signaling	1.28	0.358	1.029	CDKN2A,Calm1 (includes others),CAMK1,CAMK1D,MAPK1,PA2G4,PDGFA,SOS2,CDKN2C,KRAS,E2F3,PDGFC,CCND1,CDKN2B,PTEN,RB1,CAMK2D,MAPK3,E2F5,IGF1R,AKT3,MAP2K1,PRKD1,EGFR,NRAS,TFDP1,PIK3C2A,RRAS,FGFR1,FGFR2,MDM2,IGF2R,PDGFB,PRKCI,GAB1,CDKN1A,TGFA,IDH2,PIK3CB
Cell Cycle Regulation by BTG Family Proteins	1.28	0.455	0.816	PPP2R2A,E2F3,CCND1,NOCT,PPP2CB,RB1,CNOT7,PPP2R3A,PTPA,PPM1J,PPM1L,BTG2,E2F5,PPP2R5E,CDK2
UVC-Induced MAPK Signaling	1.27	0.429	0	MAP2K4,SRC,NRAS,MAPK1,RRAS,MAPK8,SMPD1,KRAS,SMPD2,BRAF,FOS,PRKCI,ARAF,MAPK3,MAP2K1,SMPD3,PRKD1,EGFR
D-myo-inositol (1,3,4)-trisphosphate Biosynthesis	1.27	0.526		MINPP1,IPMK,INPP5F,INPP5E,INPP5B,SEC16A,INPP5K,INPP5A,PMPCA,PTEN
PI3K Signaling in B Lymphocytes	1.27	0.349	0.781	BLNK,Calm1 (includes others),MAPK1,NFATC3,PDIA3,NFKBIE,ATF6,KRAS,PLEKHA4,PLEKHA3,PTEN,PLCD1,PLCD3,NFKBIA,CAMK2D,PLCE1,CARD10,PPP3R1,MAPK3,ATF4,ATF6B,AKT3,PLCL1,MAP2K1,PPP3CA,VAV2,C3,NRAS,ATF3,CD79B,RRAS,CHP1,RAC1,IKBKE,PLCL2,ITPR1,FOS,PRKCI,CBL,BCL10,PLCB3,PIK3CB,PLEKHA1,ELK1
Role of Wnt/GSK-3β Signaling in the Pathogenesis of Influenza	1.25	0.391	-1.213	WNT10B,CSNK1G1,AXIN1,CSNK1A1,WNT16,FZD1,SMO,WNT4,GSK3B,CSNK1G3,WNT9A,WNT2B,CSNK1D,APC,FZD8,DVL2,WNT10A,APC2,NCOA1,LEF1,WNT11,WNT1,IFNAR1,WNT5A,FZD7
Leucine Degradation I	1.25	0.667		BCAT1,HMGCLL1,HMGCL,IVD,ACADM,MCCC2
Salvage Pathways of Pyrimidine Ribonucleotides	1.25	0.367		MAP2K6,UPRT,MAP2K4,NME1,FAM20B,MAPK1,SGK1,CSNK1A1,CDA,NME7,BRAF,PAK1,PIM1,MAPK3,PRKAA2,PRKAA1,CMPK1,MAP2K1,GRK4,CDK18,DAPK1,NME4,APOBEC1,NME5,MAPK8,CSNK1D,MAPK6,NME3,ARAF,PAK2,UCK2,ADPGK,CDK2
Death Receptor Signaling	1.25	0.367	1.768	MAP2K4,GAS2,HSPB2,NFKBIE,MAP3K5,BCL2,TANK,TNKS,CASP9,NFKBIA,TNFSF12,BID,HTRA2,ACTG2,TNFRSF1B,TNFRSF10A,ACTA1,TNFRSF21,PARP16,CASP3,TNFRSF1A,ACTB,MAPK8,TNKS2,IKBKE,PARP3,ARHGDIB,PARP1,ACTA2,TNFRSF25,CYCS,MAP4K4,ACTG1
Non-Small Cell Lung Cancer Signaling	1.25	0.377	1.279	CDKN2A,FHIT,NRAS,TFDP1,PIK3C2A,PA2G4,MAPK1,BAD,RRAS,FGFR1,SOS2,FGFR2,KRAS,ITPR1,CCND1,STK4,RB1,CASP9,GAB1,MAPK3,RARB,TGFA,AKT3,PIK3CB,RASSF5,ERBB2,RXRA,MAP2K1,EGFR
Role of NANOG in Mammalian Embryonic Stem Cell Pluripotency	1.24	0.35	0.943	IL6ST,BMP4,LIF,WNT10B,MAPK1,AXIN1,BMP3,SOS2,BMPR2,WNT16,KRAS,FZD1,LIFR,RIF1,MAPK3,SMO,GATA6,AKT3,WNT4,GSK3B,MAP2K1,SMAD1,BMP1,NRAS,SMAD9,PIK3C2A,RRAS,FGFR1,WNT9A,WNT2B,FGFR2,APC,FZD8,WNT10A,GAB1,PIK3CB,BMP6,JAK3,WNT1,WNT11,FZD7,WNT5A
AMPK Signaling	1.24	0.33	0.295	CAB39,MAPK1,PRKAB2,CHRNB1,ARID2,CCND1,ELAVL1,PPM1D,GYS1,PPM1J,FASN,PPM1L,PRKAA1,ATF4,PPM1A,CPT1A,SLC2A1,FGFR1,CREB3,CREBBP,FGFR2,CREB5,ADRA1D,PPP2CB,GAB1,ADRA2A,PPP2R3A,PTPA,SMARCA2,ACACA,MLYCD,PHF10,TSC1,ULK1,PPP2R2A,CFTR,EIF4EBP1,CCNA2,PCK2,CRTC2,TBC1D1,PRKAA2,AKT3,EEF2K,SRC,GNAS,PIK3C2A,ACTB,PRKAR2A,SMARCD1,PFKP,PFKFB2,AK6,PRKAR2B,FOXO1,CDKN1A,PIK3CB,PPP2R5E,SMARCC1,HMGCR,PRKAR1A
Colanic Acid Building Blocks Biosynthesis	1.24	0.571		GMPPB,TSTA3,UGDH,UGP2,GMDS,PMM1,GALT,GALE
Gα12/13 Signaling	1.24	0.346	2.469	MAP2K4,F2RL2,F2R,CDH18,MAPK1,MYL6,NFKBIE,KRAS,MYL6B,MAP3K5,CDH11,ROCK2,PTK2,NFKBIA,F2RL1,LPAR2,CDH3,MAPK3,AKT3,CDH16,RASA1,CDH13,MAP2K1,MYL12B,MYL12A,VAV2,SRC,NRAS,PIK3C2A,RRAS,FGFR1,MAP3K1,MAPK8,MEF2A,FGFR2,IKBKE,MYL9,CDH2,GAB1,RHOA,MEF2D,CDH10,PIK3CB,ELK1
GNRH Signaling	1.22	0.347	1.982	MAP2K6,MAP2K4,MAPK1,SOS2,KRAS,MAP3K5,GNA14,PTK2,PAK1,CAMK2D,MAPK3,Map3k7,ATF4,MAP2K1,DNM2,PRKD1,EGFR,SRC,PAK4,GNAS,NRAS,RRAS,EGR1,MAP3K1,CREB3,CREBBP,PRKAR2A,RAC1,GNAI1,MAPK8,ADCY6,ITPR1,CREB5,DNM1,GNAI3,FOS,PRKAR2B,PRKCI,ADCY1,PAK2,PLCB3,ELK1,PRKAR1A
Melatonin Signaling	1.21	0.382	-0.408	MAP2K4,MAP2K6,Calm1 (includes others),MAPK1,PDIA3,PRKAR2A,GNAI1,PLCL2,RORC,BRAF,PLCD1,GNAI3,PLCD3,PRKAR2B,PRKCI,CAMK2D,PLCE1,ARAF,RORA,MAPK3,GNAO1,PLCB3,PLCL1,MAP2K1,PRKD1,PRKAR1A
Pyrimidine Ribonucleotides De Novo Biosynthesis	1.2	0.419		NUDT18,NME1,NME4,NME5,SMARCAL1,UMPS,NME7,CTPS1,DDX3X,SMARCA1,SLC25A42,NME3,NUDT5,ANXA1,CMPK1,CAD,ZRANB3,ENTPD7
Interferon Signaling	1.2	0.452	0.832	IFIT3,PIAS1,IFNGR2,IFNGR1,IFI35,BAX,IFITM2,BAK1,MED14,BCL2,ISG15,IFIT1,IFITM3,IFNAR1
D-myo-inositol (1,4,5,6)-Tetrakisphosphate Biosynthesis	1.18	0.341		G6PC2,SOCS3,MINPP1,DUSP8,PTPN23,PTPN13,NUDT12,ACP1,IGBP1,PPP1R14B,PTPN12,PXYLP1,PTPRF,PTEN,SET,DUSP5,IPMK,PTPRJ,INPP5B,PPP1R13B,PTPN1,PGAM5,MTMR2,PALD1,NUDT4,RNGTT,PTPRN,RASA1,PPP3CA,DUSP28,FIG4,PAWR,PTPRM,DUSP14,NUDT5,INPP5F,PTPA,PDXP,DUSP1,PPP2R3A,Ppp2r3d,PPM1H,SSH3,DUSP23,PPP2R5E,PTPN22
D-myo-inositol (3,4,5,6)-tetrakisphosphate Biosynthesis	1.18	0.341		G6PC2,SOCS3,MINPP1,DUSP8,PTPN23,PTPN13,NUDT12,ACP1,IGBP1,PPP1R14B,PTPN12,PXYLP1,PTPRF,PTEN,SET,DUSP5,IPMK,PTPRJ,INPP5B,PPP1R13B,PTPN1,PGAM5,MTMR2,PALD1,NUDT4,RNGTT,PTPRN,RASA1,PPP3CA,DUSP28,FIG4,PAWR,PTPRM,DUSP14,NUDT5,INPP5F,PTPA,PDXP,DUSP1,PPP2R3A,Ppp2r3d,PPM1H,SSH3,DUSP23,PPP2R5E,PTPN22
LPS/IL-1 Mediated Inhibition of RXR Function	1.17	0.323	1.342	MAP2K4,ABCA1,CHST15,ABCB9,CHST2,HS6ST1,ALDH1A1,ACSBG1,GSTM2,XPO1,CHST11,HS3ST1,ALDH6A1,TNFRSF11B,ALDH7A1,ACSL3,MGST1,CPT1A,SLCO1A2,ALDH9A1,HS3ST3B1,ALDH1A2,NCOA1,CD14,SLC27A1,ALDH18A1,ALDH3B1,PLTP,IL1RAPL1,RXRA,MGST3,HS3ST5,APOE,GSTM5,IL1RL1,HS2ST1,SOD3,GSTT2/GSTT2B,IL36G,UST,ALDH1A3,CHST3,HS6ST2,PPARGC1B,ACSL4,FABP5,FABP3,LBP,TNFRSF1B,HMGCS1,ABCB1,GSTM1,SULT1C2,TNFRSF1A,MAP3K1,MAPK8,CHST12,GSTO1…
NGF Signaling	1.17	0.348	2.271	MAP2K4,RAP1B,MAPK1,SOS2,RPS6KA3,TRIO,KRAS,CRK,SMPD1,MAP3K5,ROCK2,MAPK3,TRAF4,RPS6KB2,Map3k7,AKT3,ATF4,RPS6KA2,MAP2K1,SMPD3,NRAS,PIK3C2A,RRAS,FGFR1,MAP3K1,CREB3,CREBBP,RAC1,MAPK8,FGFR2,IKBKE,BAX,CREB5,SMPD2,RAP1A,GAB1,RHOA,PIK3CB,RPS6KA1,ELK1
BMP signaling pathway	1.17	0.375	0.816	MAP2K4,MAGED1,BMP4,MAPK1,BMP3,BMPR2,KRAS,HOXC9,SMURF1,CHRD,MAPK3,MAP2K1,SMAD1,TAB1,BMP1,NRAS,SMAD9,RRAS,CREBBP,SMAD7,MAPK8,PRKAR2A,GREM1,PITX2,PRKAR2B,BMP6,PRKAR1A
B Cell Receptor Signaling	1.16	0.328	1.987	MAP2K4,BAD,MAPK1,NFATC3,SOS2,KRAS,PTEN,PTK2,CAMK2D,CFL2,PPP3R1,MAPK3,ATF4,Map3k7,GSK3B,ETS1,CFL1,RRAS,FGFR1,CREB3,CREBBP,RAC1,FGFR2,CREB5,RAP1A,BCL2L1,GAB1,INPP5F,INPP5K,BLNK,RAP1B,MAP2K6,RAP2A,Calm1 (includes others),NFKBIE,MAP3K5,NFKBIA,CARD10,INPP5B,RPS6KB2,AKT3,RASSF5,MAP2K1,PPP3CA,VAV2,NRAS,CD79B,PIK3C2A,APBB1IP,FCGR2A,EGR1,MAP3K1,MAPK8,IKBKE,FOXO1,BCL10,PIK3CB,ELK1
Fatty Acid α-oxidation	1.16	0.5		ALDH2,ALDH1A1,ALDH1L2,ALDH1A3,ALDH1A2,ALDH3B1,PTGS2,ALOXE3,ALDH9A1,ALDH7A1
HIF1α Signaling	1.16	0.348		MAPK1,MMP14,MMP16,MMP15,KRAS,HIF1A,NAA10,TCEB1,PDGFC,LDHB,VEGFA,SLC2A2,MAPK3,VEGFD,AKT3,MMP11,MMP12,NRAS,PIK3C2A,SLC2A1,RRAS,COPS5,FGFR1,CREBBP,MAPK8,MAPK6,VEGFC,FGFR2,MMP2,MDM2,P4HTM,MMP27,EGLN1,GAB1,CUL2,NCOA1,PIK3CB,LDHA,MMP9
Mevalonate Pathway I	1.15	0.583		MVD,ACAT2,IDI1,MVK,HMGCR,HMGCS1,HADHA
Role of Tissue Factor in Cancer	1.15	0.345		CTGF,MAPK1,RPS6KA3,KRAS,GNA14,PTEN,ITGB3,VEGFA,PAK1,CFL2,F2RL1,MAPK3,ITGAV,AKT3,FGB,RPS6KA2,EGFR,ITGB1,SRC,P4HB,NRAS,PIK3C2A,CFL1,CASP3,RRAS,FGFR1,EGR1,ITGA6,RAC1,PLAUR,VEGFC,FGFR2,HBEGF,F3,BCL2L1,GAB1,PDXP,CSF1,PIK3CB,RPS6KA1,CYR61
Acute Phase Response Signaling	1.13	0.331	-0.309	MAP2K4,SOCS3,MAPK1,SOS2,SOCS6,KRAS,CP,SERPINA3,IL6,RBP1,ITIH2,MAPK3,FGB,OSMR,SERPINE1,TAB1,TNFRSF11B,C3,RRAS,C1S,CRABP2,IL6ST,MAP2K6,SERPING1,FN1,APOH,NFKBIE,MAP3K5,NR3C1,HNRNPK,C1R,C4A/C4B,HMOX1,IL36G,NFKBIA,AKT3,LBP,TNFRSF1B,MAP2K1,AGT,HPX,NRAS,TNFRSF1A,MAP3K1,SERPINF1,MAPK8,IKBKE,SOCS4,FOS,HP,PIK3CB,ELK1
Wnt/Ca+ pathway	1.09	0.386	-0.447	NFATC3,AXIN1,PDIA3,CREBBP,CREB3,PLCL2,FZD1,CREB5,PDE6H,PLCD1,PLCD3,FZD8,DVL2,PLCE1,SMO,PLCB3,ATF4,GSK3B,PLCL1,PPP3CA,WNT5A,FZD7
Basal Cell Carcinoma Signaling	1.09	0.371	-1.8	BMP4,GLI2,WNT10B,AXIN1,BMP3,WNT16,FZD1,GLIS1,SMO,WNT4,GSK3B,BMP1,STK36,WNT9A,WNT2B,APC,FZD8,DVL2,WNT10A,APC2,LEF1,BMP6,WNT1,WNT11,FZD7,WNT5A
LXR/RXR Activation	1.09	0.345	-2.191	SCD,APOE,APOH,IL1RL1,IRF3,IL6,ABCA1,C4A/C4B,FDFT1,IL36G,LCAT,FASN,TLR3,LBP,GC,TNFRSF1B,CYP51A1,TNFRSF11B,AGT,HPX,C3,TNFRSF1A,SERPINF1,PCYOX1,IL18RAP,LDLR,MYLIP,CD14,ACACA,PTGS2,IL1RAPL1,PLTP,RXRA,HMGCR,HADH,MMP9,CLU,APOD
RAR Activation	1.09	0.323		MAP2K4,CSNK2A1,MAPK1,CYP26A1,SMAD3,NR2F2,ARID2,RBP1,PTEN,VEGFA,ALDH1A1,TGFB1,RDH16,SMAD1,PRKD1,SMAD9,NRIP2,CREBBP,RAC1,SNW1,SMARCA2,DUSP1,ALDH1A2,TGFB3,IGFBP3,NCOA1,CRABP2,RXRA,PHF10,MAP3K5,TRIM24,ALDH1A3,PNRC1,RARB,TGFB2,AKT3,SORBS3,MAP2K1,CITED2,SRC,Aldh1a7,RDH11,RELB,ACTB,MAP3K1,ADCY6,SMAD7,MAPK8,PRKAR2A,SMARCD1,PARP1,FOS,PRKAR2B,PRKCI,ADCY1,PIK3CB,RDH12,NRIP1,SMARCC1,PRKAR1A
Androgen Signaling	1.07	0.346	0	Calm1 (includes others),MAPK1,SMAD3,RACK1,GTF2E2,GNA14,GTF2A1,CCND1,GNB1,HSPA4,GNB4,TGFB1I1,GTF2B,AR,GNG11,MAPK3,DNAJB1,TAF2,PRKD1,POLR2I,CALR,SRC,GNAS,CREBBP,PRKAR2A,GNAI1,GTF2F1,GNG10,POLR2G,GNAI3,PRKAR2B,PRKCI,POLR2E,GTF2E1,GNAO1,NCOA1,PRKAR1A
Pyridoxal 5'-phosphate Salvage Pathway	1.06	0.375		MAP2K6,PDXK,MAP2K4,GRK4,CDK18,DAPK1,FAM20B,MAPK1,SGK1,MAPK8,MAPK6,CSNK1A1,CSNK1D,BRAF,PAK1,ARAF,PIM1,MAPK3,PAK2,PRKAA2,PRKAA1,MAP2K1,ADPGK,CDK2
Ketogenesis	1.05	0.6		BDH2,ACAT2,HMGCLL1,HMGCL,HMGCS1,HADHA
Cell Cycle: G1/S Checkpoint Regulation	1.04	0.377	0.471	CDKN2A,PA2G4,TFDP1,HDAC2,SMAD3,PAK1IP1,CDKN2C,MDM2,E2F3,CCND1,CDKN2B,RB1,CCND2,FOXO1,TGFB1,HDAC11,CDKN1A,E2F5,TGFB3,TGFB2,GNL3,GSK3B,CDK2
Xenobiotic Metabolism Signaling	1.04	0.309		MAP2K4,CAMK1,MAPK1,UGT1A6,CAMK1D,MAF,GCLC,KRAS,IL6,CHST15,CHST2,HS6ST1,GSTM2,ALDH1A1,CAMK2D,SUMO1,PPM1J,Ugt1a7c,MAPK3,PPM1L,CHST11,Map3k7,HS3ST1,PRKD1,ALDH6A1,ALDH7A1,MGST1,RRAS,FGFR1,CREBBP,FGFR2,ALDH9A1,PPP2CB,HS3ST3B1,GAB1,PPP2R3A,PTPA,ALDH1A2,NCOA1,ALDH18A1,ALDH3B1,RXRA,MGST3,HS3ST5,MAP2K6,GSTM5,PPP2R2A,HS2ST1,MAP3K5,PTGES3,SOD3,GSTT2/GSTT2B,HMOX1,HSP90B1,UST,ALDH1A3,CHST3,HS6ST2,MAP2K1,CITED…
Chondroitin Sulfate Biosynthesis (Late Stages)	1.04	0.405		SULT1C2,CHSY1,HS2ST1,CHST12,CSGALNACT1,CHST15,CHST2,HS6ST1,HS3ST3B1,CHST1,CSGALNACT2,UST,CHST3,CHST11,HS6ST2,HS3ST1,HS3ST5
3-phosphoinositide Degradation	1.04	0.329		G6PC2,SOCS3,MINPP1,DUSP8,PTPN23,PTPN13,NUDT12,ACP1,IGBP1,PPP1R14B,PTPN12,PXYLP1,PTPRF,PTEN,SET,DUSP5,PTPRJ,INPP5B,PPP1R13B,PTPN1,PGAM5,MTMR2,PALD1,NUDT4,RNGTT,PTPRN,RASA1,PPP3CA,MTMR3,DUSP28,INPP5E,FIG4,PAWR,PTPRM,DUSP14,NUDT5,TMEM55A,INPP5F,PTPA,PDXP,DUSP1,PPP2R3A,Ppp2r3d,PPM1H,SSH3,DUSP23,INPP5K,PPP2R5E,PTPN22
Agranulocyte Adhesion and Diapedesis	1.04	0.325		MYH9,MYL6,MMP16,CLDN19,CXCL12,CCL17,MYL6B,SDC4,EZR,ACTG2,ACTA1,Cxcl15,Ppbp,PF4,ITGA6,ITGA5,MMP2,MYL9,MMP27,PODXL2,ACTA2,JAM3,ITGA1,CX3CL1,ACTG1,FN1,CLDN15,MMP14,MMP15,CCL5,IL36G,CLDN4,CXCR2,Ccl2,Podxl,MMP11,MMP12,ITGB1,VCAM1,TNFRSF1A,ACTB,ITGA2,CKLF,GNAI1,CXCL6,GNAI3,ITGB2,CLDN1,CLDN2,CXCL2,MMP9,Ccl7,MSN
Dermatan Sulfate Biosynthesis (Late Stages)	1.03	0.41		SULT1C2,HS2ST1,CHST12,DSEL,CHST15,DSE,CHST2,HS3ST3B1,CHST1,HS6ST1,UST,CHST3,CHST11,HS6ST2,HS3ST1,HS3ST5
Glutathione-mediated Detoxification	1.03	0.458		GSTT2/GSTT2B,GSTM1,MGST1,GSTM2,GSTM5,HPGDS,Gsta4,ANPEP,Gstt1,GSTO1,MGST3
FAK Signaling	1.03	0.347		MAPK1,SOS2,KRAS,CRK,PTEN,PTK2,PAK1,MAPK3,AKT3,ACTG2,VCL,MAP2K1,ACTA1,EGFR,ITGB1,SRC,PAK4,CAPN6,NRAS,PIK3C2A,RRAS,ACTB,FGFR1,ITGA2,RAC1,FGFR2,ITGA5,TLN2,GAB1,ACTA2,PAK2,PIK3CB,CAPN2,ACTG1
D-myo-inositol-5-phosphate Metabolism	1.03	0.327		G6PC2,SOCS3,MINPP1,DUSP8,PTPN23,PTPN13,NUDT12,ACP1,IGBP1,PTPN12,PPP1R14B,PXYLP1,PTPRF,PTEN,PLCD1,SET,PLCD3,DUSP5,PLCE1,PTPRJ,INPP5B,PPP1R13B,PTPN1,PGAM5,MTMR2,PALD1,NUDT4,PTPRN,RASA1,RNGTT,PPP3CA,DUSP28,FIG4,PAWR,PTPRM,DUSP14,NUDT5,TMEM55A,INPP5F,PDXP,PPP2R3A,PTPA,DUSP1,Ppp2r3d,PPM1H,DUSP23,SSH3,PLCB3,PPP2R5E,PTPN22
Granulocyte Adhesion and Diapedesis	1.03	0.327		MMP16,CLDN19,CXCL12,CCL17,SDC4,ITGB3,EZR,TNFRSF11B,Cxcl15,Ppbp,PF4,ITGA6,ITGA5,MMP2,MMP27,JAM3,ITGA1,IL1RAPL1,CX3CL1,CLDN15,IL1RL1,MMP14,MMP15,SDC3,CCL5,IL36G,CLDN4,SDC2,CXCR2,Ccl2,MMP11,MMP12,TNFRSF1B,ITGB1,VCAM1,SDC1,TNFRSF1A,ITGA2,CKLF,GNAI1,CXCL6,IL18RAP,GNAI3,ITGB2,CLDN1,CLDN2,CXCL2,Ccl7,MMP9,MSN
γ-glutamyl Cycle	0.986	0.538		OPLAH,CHAC1,GGCT,GCLC,ANPEP,GGACT,GGT7
Superpathway of Inositol Phosphate Compounds	0.945	0.311		G6PC2,SOCS3,MINPP1,DUSP8,PTPN23,IPPK,ACP1,IGBP1,PIP5K1B,PPP1R14B,PTEN,PLCD3,PLCE1,IPMK,PPP1R13B,PGAM5,IP6K1,MTMR2,RNGTT,RASA1,PMPCA,DUSP28,FGFR1,SEC16A,FGFR2,PAWR,FIG4,PTPRM,PIP5K1A,GAB1,INPP5F,TMEM55A,PPP2R3A,PTPA,DUSP1,Ppp2r3d,PPM1H,SSH3,DUSP23,PLCB3,INPP5K,PTPN13,NUDT12,INPP5A,PTPN12,PXYLP1,PTPRF,PLCD1,SET,DUSP5,PTPRJ,INPP5B,PTPN1,PI4K2B,PALD1,ERBB2,NUDT4,PTPRN,PPP3CA,EGFR,PIK3C2A,INPP5E,DUSP1…
GDP-glucose Biosynthesis	0.945	0.625		HK2,PGM3,PGM5,PGM1,PGM2
G Beta Gamma Signaling	0.945	0.349	2.646	MAPK1,CAV2,RACK1,SOS2,KRAS,GNA14,GNB1,GNB4,PAK1,GNG11,MAPK3,CAV1,AKT3,DNM2,PRKD1,EGFR,SRC,GNAS,NRAS,RRAS,GNAI1,PRKAR2A,HBEGF,GNG10,GNAI3,PRKAR2B,PRKCI,ADCY1,GNAO1,PRKAR1A
HER-2 Signaling in Breast Cancer	0.945	0.349		TSC1,BAD,SOS2,PARD6B,PARD6G,KRAS,MAP3K5,CCND1,ITGB3,CASP9,AKT3,GSK3B,ERBB2,PRKD1,EGFR,ITGB1,NRAS,PIK3C2A,RRAS,FGFR1,FGFR2,MDM2,MMP2,AREG,ITGB2,PRKCI,FOXO1,GAB1,CDKN1A,PIK3CB
Human Embryonic Stem Cell Pluripotency	0.945	0.326		BMP4,TGFBR1,WNT10B,AXIN1,PDGFA,FGF2,SMAD3,BMP3,BMPR2,WNT16,FZD1,PDGFC,TGFB1,TGFB2,SMO,SPHK1,AKT3,WNT4,GSK3B,SMAD1,BMP1,GNAS,S1PR2,PIK3C2A,FGFR1,WNT9A,WNT2B,SMAD7,FGFR2,INHBA,PDGFB,APC,FZD8,FOXO1,WNT10A,GAB1,NTRK3,S1PR1,TGFB3,LEF1,PIK3CB,BMP6,WNT1,WNT11,FZD7,WNT5A
Chemokine Signaling	0.945	0.364	1.225	SRC,CAMK1,NRAS,MPRIP,Calm1 (includes others),CFL1,MAPK1,CAMK1D,RRAS,GNAI1,MAPK8,CXCL12,PPP1CB,KRAS,CCL5,PTK2,ROCK2,GNAI3,FOS,CAMK2D,MAPK3,RHOA,PLCB3,MAP2K1
Inhibition of Matrix Metalloproteases	0.945	0.405		SDC1,RECK,MMP16,MMP14,MMP15,MMP2,MMP27,ADAM12,TIMP1,SDC2,MMP11,MMP12,LRP1,MMP9,TIMP2
Angiopoietin Signaling	0.945	0.355	2.683	ANGPT2,GRB14,BAD,NFKBIE,CRK,KRAS,PTK2,PAK1,NFKBIA,CASP9,GRB7,ANGPT4,AKT3,RASA1,PAK4,NRAS,PIK3C2A,ANGPT1,DOK2,RRAS,FGFR1,FGFR2,IKBKE,GAB1,FOXO1,PAK2,PIK3CB
Dermatan Sulfate Biosynthesis	0.943	0.377		SULT1C2,CHSY1,HS2ST1,CHST12,DSEL,CSGALNACT1,CHST15,DSE,CHST2,HS3ST3B1,HS6ST1,CHST1,B4GALT7,CSGALNACT2,UST,CHST3,CHST11,HS6ST2,HS3ST1,HS3ST5
1D-myo-inositol Hexakisphosphate Biosynthesis II (Mammalian)	0.94	0.474		IPMK,INPP5F,INPP5E,INPP5B,SEC16A,IPPK,INPP5K,INPP5A,PMPCA
Oxidative Ethanol Degradation III	0.94	0.474		ALDH2,ALDH1A1,ALDH1L2,ALDH1A3,ALDH1A2,ALDH3B1,ALDH9A1,ACSL1,ALDH7A1
IL-6 Signaling	0.94	0.331	1.441	MAP2K6,MAP2K4,IL6ST,SOCS3,CSNK2A1,MAPK1,IL1RL1,HSPB2,NFKBIE,SOS2,SRF,KRAS,IL6,VEGFA,IL36G,NFKBIA,MAPK3,AKT3,LBP,TNFRSF1B,MAP2K1,TAB1,TNFRSF11B,ABCB1,NRAS,PIK3C2A,RRAS,TNFRSF1A,FGFR1,MAPK8,FGFR2,IKBKE,IL18RAP,COL1A1,FOS,GAB1,CD14,PIK3CB,IL1RAPL1,ELK1,MAP4K4
Heparan Sulfate Biosynthesis (Late Stages)	0.94	0.365		SULT1C2,PPME1,HS2ST1,EXT1,CHST12,GLCE,PRDX6,CHST15,AARSD1,CHST2,PNPLA7,HS3ST3B1,CHST1,HS6ST1,UST,CHST3,CHST11,HS6ST2,EXTL3,HS3ST1,AARS,EXTL2,HS3ST5
Insulin Receptor Signaling	0.94	0.326	1.809	SOCS3,TSC1,BAD,MAPK1,SGK1,PPP1R3C,SOS2,ASIC3,PPP1CB,KRAS,CRK,PPP1R14B,PTPRF,EIF4EBP1,PTEN,SCNN1A,GYS1,MAPK3,INPP5B,PTPN1,RPS6KB2,AKT3,GSK3B,MAP2K1,NRAS,PIK3C2A,RRAS,CRKL,FGFR1,MAPK8,PRKAR2A,FGFR2,VAMP2,ACLY,GRB10,PRKCI,PRKAR2B,RHOQ,CBL,FOXO1,INPP5F,GAB1,PIK3CB,INPP5K,PRKAR1A
Macropinocytosis Signaling	0.918	0.35	0.943	ITGB1,SRC,NRAS,PIK3C2A,RRAS,PDGFA,FGFR1,RAC1,FGFR2,ITGA5,KRAS,CSF1R,PDGFC,PDGFB,ITGB3,MET,ITGB2,RAB5A,ARF6,PAK1,PRKCI,GAB1,CSF1,RHOA,CD14,PIK3CB,ACTN4,PRKD1
Myc Mediated Apoptosis Signaling	0.917	0.357		MAP2K4,CDKN2A,YWHAH,BAD,SOS2,KRAS,BCL2,CASP9,IGF1R,BID,AKT3,YWHAG,NRAS,CASP3,PIK3C2A,RRAS,YWHAB,FGFR1,YWHAZ,MAPK8,FGFR2,BAX,GAB1,PIK3CB,CYCS
Glycogen Degradation II	0.889	0.545		PGM3,PGM5,PGM1,AGL,MTAP,PGM2
UDP-N-acetyl-D-galactosamine Biosynthesis II	0.889	0.545		GNPNAT1,HK2,PGM3,GALE,GNPDA2,UAP1
Pyrimidine Ribonucleotides Interconversion	0.889	0.39		NUDT18,NME1,NME4,NME5,SMARCAL1,NME7,CTPS1,DDX3X,SMARCA1,NME3,NUDT5,SLC25A42,ANXA1,CMPK1,ZRANB3,ENTPD7
Small Cell Lung Cancer Signaling	0.889	0.345		PA2G4,NFKBIE,CCND1,CDKN2B,PTEN,BCL2,PTK2,RB1,CASP9,NFKBIA,RARB,TRAF4,AKT3,BID,TRAF5,FHIT,PIK3C2A,TFDP1,FGFR1,FGFR2,IKBKE,BCL2L1,GAB1,CKS1B,PIK3CB,CYCS,PTGS2,RXRA,CDK2
Gαq Signaling	0.889	0.318	3.13	Calm1 (includes others),HTR2B,MAPK1,NFATC3,NFKBIE,RACK1,RHOT2,GNA14,ROCK2,GNB1,HMOX1,GNB4,NFKBIA,GNG11,GYS1,RHOB,RHOD,PPP3R1,MAPK3,RHOU,AKT3,GSK3B,RHOF,MAP2K1,PPP3CA,PRKD1,HTR2A,RGS2,PLD3,GNAS,PIK3C2A,RHOC,FGFR1,CHP1,RGS16,RGS4,FGFR2,RHOJ,IKBKE,ITPR1,ADRA1D,GNG10,PRKCI,RHOQ,RND3,GAB1,RHOA,PLCB3,PIK3CB,ELK1
Huntington's Disease Signaling	0.889	0.306	-0.16	MAP2K4,MAPK1,SGK1,REST,SOS2,RACK1,NAPG,Ubb,AP2A2,GNB1,HSPA4,GNB4,NSF,CASP9,HDAC11,MAPK3,VAMP3,ATF4,RASA1,PRKD1,DNM2,POLR2I,CAPN6,CASP3,HDAC2,FGFR1,CREBBP,CREB3,HSPA9,CLTC,PSME2,FGFR2,PSMB11,ITPR1,STX1A,CREB5,RPH3A,GNG10,BCL2L1,GAB1,ATP5B,POLR2E,PSME4,PLCB3,CAPN2,SDHB,GNA14,VTI1B,GNG11,IGF1R,AKT3,DNAJB1,BET1L,NAPB,EGFR,PIK3C2A,YKT6,SH3GL3,MAPK8,RCOR1,BAX,HSPA2,PSME3,POLR2G,DNM1,PSME1,PRKCI,PIK3CB,…
Endometrial Cancer Signaling	0.886	0.359		NRAS,PIK3C2A,MAPK1,BAD,RRAS,AXIN1,FGFR1,SOS2,FGFR2,KRAS,CCND1,PTEN,CASP9,GAB1,APC2,MAPK3,AKT3,LEF1,PIK3CB,ERBB2,GSK3B,ELK1,MAP2K1
Production of Nitric Oxide and Reactive Oxygen Species in Macrophages	0.886	0.313	0.135	MAP2K4,MAPK1,PPP1R14B,RHOB,CYBA,PPM1J,MAPK3,PPM1L,Map3k7,PRKD1,TNFRSF11B,FGFR1,CREBBP,RAC1,FGFR2,RHOJ,IFNGR1,PCYOX1,RAP1A,PPP2CB,RHOQ,GAB1,RND3,PPP2R3A,PTPA,RHOA,NCF2,IRF8,APOD,RAP1B,APOE,PPP2R2A,PPP1R3C,NFKBIE,RHOT2,PPP1CB,MAP3K5,NFKBIA,RHOD,RHOU,AKT3,TNFRSF1B,RHOF,MAP2K1,PIK3C2A,RHOC,TNFRSF1A,MAP3K1,IFNGR2,MAPK8,IKBKE,FOS,PRKCI,PIK3CB,PPP2R5E,JAK3,CLU
Acetyl-CoA Biosynthesis I (Pyruvate Dehydrogenase Complex)	0.87	0.667		PDHA1,DLAT,DLD,DBT
Aryl Hydrocarbon Receptor Signaling	0.867	0.323	1.134	CDKN2A,TRIP11,GSTM5,MAPK1,HSPB2,IL6,CCND1,PTGES3,CCNA2,GSTT2/GSTT2B,RB1,HSP90B1,ALDH1A1,GSTM2,TGFB1,ALDH1A3,MAPK3,RARB,TGFB2,ALDH6A1,ALDH7A1,SRC,GSTM1,MGST1,TFDP1,MAPK8,MDM2,BAX,ALDH9A1,GSTO1,CYP1B1,FOS,CCND2,ALDH1L2,CDKN1A,ALDH1A2,TGFB3,ALDH3B1,ALDH18A1,NRIP1,RXRA,CDK2,MGST3
Apoptosis Signaling	0.867	0.341	0.186	MAP2K4,GAS2,BAD,MAPK1,NFKBIE,KRAS,MAP3K5,BCL2,CASP9,NFKBIA,MAPK3,BID,HTRA2,TNFRSF1B,MAP2K1,CAPN6,NRAS,CASP3,RRAS,TNFRSF1A,MAPK8,IKBKE,BAX,BAK1,PARP1,BCL2L1,CAPN2,CYCS,RPS6KA1,MAP4K4
ErbB Signaling	0.861	0.337		MAP2K6,MAP2K4,NRG2,MAPK1,SOS2,KRAS,PAK1,MAPK3,ERBB2,GSK3B,MAP2K1,PRKD1,EGFR,PAK4,NRAS,PIK3C2A,RRAS,FGFR1,MAPK8,NRG4,FGFR2,HBEGF,AREG,FOS,PRKCI,FOXO1,GAB1,PAK2,TGFA,PIK3CB,ELK1,EREG
ErbB2-ErbB3 Signaling	0.85	0.353	-1.633	NRAS,NRG2,PIK3C2A,MAPK1,BAD,RRAS,FGFR1,SOS2,FGFR2,NRG4,KRAS,CCND1,PTEN,FOXO1,GAB1,Nrg1,ETV4,MAPK3,PIK3CB,ERBB2,GSK3B,ELK1,JAK3,MAP2K1
Ubiquinol-10 Biosynthesis (Eukaryotic)	0.847	0.471		CYP46A1,CYP7B1,MICAL2,CYP26A1,BCKDHA,COQ3,ECHDC1,BCKDHB
Histamine Degradation	0.847	0.471		ALDH2,ALDH1A1,ALDH1L2,ALDH1A3,ALDH1A2,ALDH3B1,ALDH9A1,ALDH7A1
Tryptophan Degradation X (Mammalian, via Tryptamine)	0.844	0.435		ALDH2,AKR1A1,ALDH1A1,ALDH1L2,ALDH1A3,ALDH1A2,ALDH3B1,ALDH9A1,ALDH7A1,MAOA
Cyclins and Cell Cycle Regulation	0.844	0.347	-1.043	CDKN2A,PA2G4,PPP2R2A,CDKN2C,E2F3,CCND1,CDKN2B,RB1,CCNA2,TGFB1,PPM1J,HDAC11,PPM1L,E2F5,TGFB2,GSK3B,TFDP1,HDAC2,PPP2CB,CCND2,PPP2R3A,PTPA,CDKN1A,TGFB3,PPP2R5E,CDK2
GDNF Family Ligand-Receptor Interactions	0.844	0.347	1.877	MAP2K4,NRAS,GDNF,MAPK1,PIK3C2A,RRAS,DOK2,FGFR1,SOS2,MAPK8,RAC1,FGFR2,KRAS,ITPR1,DOK3,FOS,PDLIM7,NRTN,GAB1,GFRA1,MAPK3,PIK3CB,DOK1,RET,MAP2K1,RASA1
Melanoma Signaling	0.841	0.364		CDKN2A,NRAS,PIK3C2A,MAPK1,BAD,RRAS,FGFR1,FGFR2,MDM2,KRAS,CCND1,PTEN,BRAF,RB1,GAB1,MAPK3,CDKN1A,AKT3,PIK3CB,MAP2K1
IL-10 Signaling	0.841	0.354		MAP2K6,MAP2K4,SOCS3,MAPK1,IL1RL1,BLVRA,FCGR2A,NFKBIE,BLVRB,MAPK8,IKBKE,IL6,IL18RAP,HMOX1,FOS,IL36G,NFKBIA,CD14,IL1RAPL1,LBP,ELK1,MAP4K4,TAB1
Chronic Myeloid Leukemia Signaling	0.818	0.33		CDKN2A,TGFBR1,BAD,MAPK1,PA2G4,SMAD3,SOS2,KRAS,CRK,E2F3,CCND1,RB1,TGFB1,MAPK3,HDAC11,TGFB2,E2F5,AKT3,MAP2K1,NRAS,PIK3C2A,TFDP1,HDAC2,RRAS,FGFR1,CRKL,FGFR2,MDM2,IKBKE,BCL2L1,GAB1,CDKN1A,TGFB3,PIK3CB
Cancer Drug Resistance By Drug Efflux	0.799	0.367		ABCB1,NRAS,MAPK1,RRAS,MDM2,KRAS,PTEN,BRAF,FOXO1,ARAF,MAPK3,ABCC1,YBX1,AKT3,PIK3CB,PTGS2,PDK1,MAP2K1
Cdc42 Signaling	0.799	0.319	2.744	MAP2K4,FGD3,MPRIP,RALA,MAPK1,MYL6,HLA-A,ARPC5,PPP1CB,MYLK,MYL6B,EXOC6,CDC42EP2,IQGAP1,PAK1,CFL2,BAIAP2,EXOC2,EXOC5,GSK3B,RASA1,MYL12B,MYL12A,ITGB1,VAV2,SRC,ACTR2,PAK4,CFL1,ARPC5L,ITGA2,MAPK8,ITGA5,TNK2,APC,MYL9,FOS,WIPF1,CDC42BPA,PRKCI,APC2,ARPC2,PAK2
Estrogen-Dependent Breast Cancer Signaling	0.794	0.342		HSD17B10,MAPK1,KRAS,CCND1,HSD17B8,MAPK3,IGF1R,ATF4,HSD17B12,AKT3,EGFR,SRC,NRAS,PIK3C2A,RRAS,FGFR1,CREBBP,CREB3,HSD17B7,FGFR2,CREB5,FOS,GAB1,PIK3CB,ELK1,HSD17B14
Glucose and Glucose-1-phosphate Degradation	0.794	0.556		HK2,PGM3,PGM5,PGM1,PGM2
Prostanoid Biosynthesis	0.794	0.556		PTGS1,HPGDS,PTGS2,PTGDS,PTGES3
Heme Degradation	0.787	0.75		HMOX1,BLVRA,BLVRB
Trans, trans-farnesyl Diphosphate Biosynthesis	0.787	0.75		FDPS,IDI1,GGPS1
Synaptic Long Term Potentiation	0.783	0.322	1.947	RAP1B,Calm1 (includes others),MAPK1,PDIA3,PPP1R3C,PPP1CB,KRAS,GNA14,PPP1R14B,GRINA,PLCD1,PLCD3,CAMK2D,PLCE1,PPP3R1,MAPK3,ATF4,PLCL1,MAP2K1,PRKD1,PPP3CA,NRAS,RRAS,CREB3,CREBBP,CHP1,PRKAR2A,PLCL2,ITPR1,CREB5,RAP1A,PRKAR2B,PRKCI,ADCY1,PLCB3,RPS6KA1,PRKAR1A,GRIA3
fMLP Signaling in Neutrophils	0.783	0.322	3.888	Calm1 (includes others),MAPK1,NFATC3,NFKBIE,RACK1,ARPC5,KRAS,GNB1,GNB4,GNG11,NFKBIA,PPP3R1,MAPK3,MAP2K1,PRKD1,PPP3CA,ACTR2,NOX4,GNAS,NRAS,PIK3C2A,RRAS,ARPC5L,FGFR1,CHP1,RAC1,GNAI1,FGFR2,ITPR1,GNG10,GNAI3,PRKCI,GAB1,ARPC2,NCF2,PLCB3,PIK3CB,ELK1
Melanocyte Development and Pigmentation Signaling	0.76	0.33	1.826	MAPK1,SOX10,SOS2,RPS6KA3,CRK,KRAS,BCL2,MAPK3,RPS6KB2,ATF4,RPS6KA2,MAP2K1,SRC,NRAS,GNAS,PIK3C2A,RRAS,FGFR1,CREBBP,CREB3,PRKAR2A,ADCY6,FGFR2,CREB5,KITLG,PRKAR2B,GAB1,ADCY1,PIK3CB,RPS6KA1,PRKAR1A
Granzyme B Signaling	0.742	0.467	-0.378	CASP9,CASP3,NUMA1,BID,CYCS,LMNB1,PARP1
Valine Degradation I	0.742	0.444		BCAT1,BCKDHA,DLD,ACADSB,DBT,ALDH6A1,HADHA,BCKDHB
PPAR Signaling	0.742	0.33	-1.826	MAPK1,PDGFA,IL1RL1,NFKBIE,SOS2,KRAS,PDGFC,HSP90B1,IL36G,NFKBIA,MAPK3,TNFRSF1B,MAP2K1,TAB1,CITED2,TNFRSF11B,NRAS,RRAS,TNFRSF1A,CREBBP,IKBKE,PDGFB,IL18RAP,FOS,NCOA1,NRIP1,PTGS2,IL1RAPL1,RXRA,MAP4K4
Mouse Embryonic Stem Cell Pluripotency	0.742	0.324	-1.029	IL6ST,ID2,LIF,BMP4,MAPK1,AXIN1,SOS2,BMPR2,KRAS,FZD1,LIFR,MAPK3,SMO,AKT3,GSK3B,MAP2K1,SMAD1,TAB1,NRAS,PIK3C2A,SMAD9,RRAS,FGFR1,CREBBP,FGFR2,APC,FZD8,DVL2,GAB1,PIK3CB,LEF1,JAK3,ID4,FZD7
Aldosterone Signaling in Epithelial Cells	0.742	0.309	0.577	DNAJC17,CRYAB,MAPK1,PDIA3,SGK1,HSPB2,SOS2,ASIC3,HSPB8,DNAJC3,KRAS,DNAJC10,PIP5K1B,DNAJB2,PLCD1,SCNN1A,HSPA4,PLCD3,HSP90B1,PLCE1,MAPK3,HSPE1,DNAJB1,PLCL1,MAP2K1,PRKD1,HSPA4L,AHCY,PIK3C2A,SLC12A2,FGFR1,HSPH1,HSPA9,FGFR2,DNAJC25,PLCL2,ITPR1,HSPD1,DNAJB9,HSPA2,HSPA12A,PIP5K1A,PRKCI,GAB1,DUSP1,HSCB,HSPA13,PLCB3,PIK3CB,DNAJB5
UDP-D-xylose and UDP-D-glucuronate Biosynthesis	0.742	1		UXS1,UGDH
Epoxysqualene Biosynthesis	0.742	1		SQLE,FDFT1
Guanine and Guanosine Salvage I	0.742	1		PNP,HPRT1
Alanine Degradation III	0.742	1		GPT,GPT2
Taurine Biosynthesis	0.742	1		CSAD,CDO1
Alanine Biosynthesis II	0.742	1		GPT,GPT2
Uridine-5'-phosphate Biosynthesis	0.742	1		CAD,UMPS
Glycine Degradation (Creatine Biosynthesis)	0.742	1		GAMT,GATM
Cysteine Biosynthesis/Homocysteine Degradation	0.742	1		CBS/CBSL,CTH
GDP-L-fucose Biosynthesis I (from GDP-D-mannose)	0.742	1		TSTA3,GMDS
Putrescine Biosynthesis III	0.742	1		AZIN2,ODC1
Factors Promoting Cardiogenesis in Vertebrates	0.742	0.33		TGFBR1,BMP4,AXIN1,BMP3,TGFBR3,LRP6,BMPR2,FZD1,TGFB1,SMO,TGFB2,GSK3B,SMAD1,PRKD1,BMP1,LRP5,NOX4,SMAD9,APC,ACVR1B,FZD8,PRKCI,TGFB3,LEF1,BMP6,LRP1,WNT11,CDK2,FZD7
Heparan Sulfate Biosynthesis	0.726	0.338		SULT1C2,PPME1,HS2ST1,EXT1,CHST12,GLCE,PRDX6,CHST15,AARSD1,CHST2,PNPLA7,HS3ST3B1,B4GALT7,CHST1,HS6ST1,UST,CHST3,CHST11,HS6ST2,EXTL3,HS3ST1,AARS,EXTL2,HS3ST5
Chondroitin Sulfate Biosynthesis	0.699	0.353		SULT1C2,CHSY1,HS2ST1,CHST12,CSGALNACT1,CHST15,CHST2,HS6ST1,CHST1,B4GALT7,HS3ST3B1,CSGALNACT2,UST,CHST3,CHST11,HS6ST2,HS3ST1,HS3ST5
Neurotrophin/TRK Signaling	0.696	0.333	1.225	MAP2K4,MAP2K6,NRAS,PIK3C2A,MAPK1,SPRY1,RRAS,FGFR1,CREBBP,CREB3,SOS2,MAPK8,FGFR2,KRAS,MAP3K5,CREB5,FOS,GAB1,NTRK3,SPRY2,MAPK3,ATF4,PIK3CB,RPS6KA1,MAP2K1
CDK5 Signaling	0.694	0.323	0.756	MAPK1,PPP2R2A,PPP1R3C,PPP1CB,KRAS,PPP1R14B,PPM1J,MAPK3,PPM1L,LAMA1,LAMB1,MAP2K1,ITGB1,LAMA5,GNAS,NRAS,RRAS,EGR1,ITGA2,MAPK6,MAPK8,ITGA6,PRKAR2A,ADCY6,PPP2CB,PRKAR2B,PTPA,PPP2R3A,ADCY1,PPP2R5E,PRKAR1A
Tec Kinase Signaling	0.689	0.305	2.846	MAP2K4,RACK1,RHOT2,GNA14,PTK2,GNB1,GNB4,PAK1,GNG11,RHOB,RHOD,TNFSF12,RHOU,ACTG2,RHOF,TNFRSF10A,PRKD1,ACTA1,VAV2,TNFRSF21,ITGB1,SRC,PAK4,GNAS,PIK3C2A,RHOC,FGFR1,ACTB,ITGA2,GNAI1,MAPK8,ITGA5,FGFR2,RHOJ,GNG10,GNAI3,FOS,PRKCI,RHOQ,RND3,GAB1,ACTA2,RHOA,GNAO1,TNFRSF25,PAK2,MS4A2,PIK3CB,JAK3,ACTG1
Telomerase Signaling	0.677	0.318	1.177	MAPK1,PPP2R2A,SOS2,KRAS,PTGES3,RB1,HSP90B1,ETS2,PPM1J,HDAC11,MAPK3,PPM1L,AKT3,MAP2K1,TERF1,EGFR,ETS1,IL2RG,NRAS,PIK3C2A,HDAC2,RRAS,FGFR1,FGFR2,TERF2,PPP2CB,GAB1,PTPA,PPP2R3A,CDKN1A,TPP1,PIK3CB,PPP2R5E,ELK3
Type II Diabetes Mellitus Signaling	0.67	0.312	-0.784	MAP2K4,SOCS3,PRKAB2,MAPK1,NFKBIE,SOCS6,PKM,SMPD1,MAP3K5,ADIPOR1,ACSBG1,NFKBIA,SLC2A2,MAPK3,PRKAA2,PRKAA1,AKT3,ACSL4,TNFRSF1B,SMPD3,PRKD1,TNFRSF11B,ACSL3,PIK3C2A,TNFRSF1A,FGFR1,MAP3K1,MAPK8,FGFR2,IKBKE,SOCS4,SMPD2,PRKCI,GAB1,PIK3CB,SLC27A1,SLC27A3,ADIPOR2,ACSL1
Pyrimidine Deoxyribonucleotides De Novo Biosynthesis I	0.668	0.409		TYMS,NME3,NME4,NME1,NME5,RRM2B,CMPK1,DTYMK,NME7
p38 MAPK Signaling	0.661	0.315	0.898	MAP2K4,MAP2K6,TGFBR1,DDIT3,IL1RL1,HSPB2,RPS6KA3,SRF,MAP3K5,IL36G,TGFB1,TGFB2,RPS6KB2,ATF4,RPS6KA2,EEF2K,TNFRSF1B,TAB1,TNFRSF1A,HIST1H3C,CREBBP,CREB3,MEF2A,MAPKAPK5,MKNK2,IRAK3,CREB5,IL18RAP,DUSP1,MEF2D,PLA2G4B,TGFB3,IL1RAPL1,RPS6KA1,ELK1
Parkinson's Signaling	0.649	0.438		UCHL1,SEPT5,CASP9,CASP3,MAPK1,MAPK8,CYCS
Fatty Acid Activation	0.649	0.462		ACSL3,ACSBG1,ACSL4,SLC27A1,SLC27A3,ACSL1
Glycogen Degradation III	0.649	0.462		PGM3,PGM5,PGM1,AGL,MTAP,PGM2
GM-CSF Signaling	0.628	0.329	2.837	ETS1,NRAS,PIK3C2A,MAPK1,RRAS,FGFR1,SOS2,RACK1,FGFR2,KRAS,CCND1,BCL2L1,CAMK2D,GAB1,PIM1,CSF2RA,MAPK3,PPP3R1,CISH,AKT3,PIK3CB,ELK1,MAP2K1,PPP3CA
3-phosphoinositide Biosynthesis	0.627	0.298		G6PC2,SOCS3,MINPP1,DUSP8,PTPN23,ACP1,IGBP1,PIP5K1B,PPP1R14B,PTEN,PPP1R13B,PGAM5,MTMR2,RNGTT,RASA1,DUSP28,FGFR1,FGFR2,PAWR,FIG4,PTPRM,PIP5K1A,GAB1,INPP5F,PPP2R3A,PTPA,DUSP1,Ppp2r3d,PPM1H,SSH3,DUSP23,PTPN13,NUDT12,PTPN12,PTPRF,PXYLP1,SET,DUSP5,PTPRJ,INPP5B,PTPN1,PI4K2B,PALD1,ERBB2,NUDT4,PTPRN,PPP3CA,EGFR,PIK3C2A,DUSP14,NUDT5,CD80,PDXP,PIK3CB,PPP2R5E,PTPN22
P2Y Purigenic Receptor Signaling Pathway	0.627	0.308	1.48	ITGA2B,MAPK1,PDIA3,RACK1,KRAS,ITGB3,PLCD1,GNB1,PLCD3,GNB4,GNG11,PLCE1,MAPK3,ATF4,AKT3,PLCL1,MAP2K1,PRKD1,NRAS,PIK3C2A,RRAS,FGFR1,CREBBP,CREB3,PRKAR2A,GNAI1,ADCY6,FGFR2,PLCL2,CREB5,GNG10,GNAI3,FOS,PRKAR2B,PRKCI,GAB1,ADCY1,PLCB3,PIK3CB,PRKAR1A
Adipogenesis pathway	0.627	0.308		CDKN2A,BMP4,DGKD,WNT10B,DDIT3,FGF2,SAP30L,SMAD3,SIN3B,NR2F2,RBBP7,BMPR2,FBXW7,HIF1A,FZD1,RBP1,EGR2,TGFB1,HDAC11,SMO,TBL1XR1,SMAD1,KMT2B,SAP18,ATG5,ARNTL,HDAC2,SMAD9,TNFRSF1A,FGFR1,XBP1,FGFR2,NOCT,FGF1,FZD8,KDM1A,FOXO1,RPS6KA1,FZD7,WNT5A
Cell Cycle: G2/M DNA Damage Checkpoint Regulation	0.627	0.347	0	CDKN2A,CKS2,YWHAG,YWHAH,YWHAB,YWHAZ,MDM2,RPRM,PPM1D,TOP2B,MDM4,GADD45A,CDKN1A,CKS1B,TRIP12,BORA,RPS6KA1
Thyroid Cancer Signaling	0.619	0.359		NRAS,GDNF,MAPK1,RRAS,CXCL12,KRAS,CCND1,BRAF,NTRK3,MAPK3,LEF1,RET,RXRA,MAP2K1
LPS-stimulated MAPK Signaling	0.613	0.321	1	MAP2K4,MAP2K6,NRAS,PIK3C2A,MAPK1,RRAS,FGFR1,NFKBIE,MAPK8,RAC1,SRF,FGFR2,IKBKE,KRAS,MAP3K5,FOS,PAK1,PRKCI,NFKBIA,GAB1,MAPK3,CD14,PIK3CB,LBP,ELK1,MAP2K1,PRKD1
Glycolysis I	0.583	0.391		PGK1,ENO1,ALDOB,TPI1,PGAM1,PKM,ENO2,GAPDH,PFKP
Ethanol Degradation IV	0.583	0.391		ALDH2,ALDH1A1,ALDH1L2,ALDH1A3,ALDH1A2,ALDH3B1,ALDH9A1,ACSL1,ALDH7A1
Role of NFAT in Regulation of the Immune Response	0.583	0.297	1.947	BLNK,Calm1 (includes others),MAPK1,CSNK1G1,HLA-A,NFATC3,NFKBIE,RACK1,SOS2,CSNK1A1,KRAS,GNA14,CABIN1,GNB1,GNB4,NFKBIA,GNG11,MAPK3,PPP3R1,AKT3,XPO1,GSK3B,MAP2K1,PPP3CA,ORAI1,NRAS,GNAS,CD79B,PIK3C2A,FCGR2A,RRAS,CSNK1G3,FGFR1,CHP1,MEF2A,GNAI1,CSNK1D,FGFR2,IKBKE,ITPR1,GNG10,FOS,GNAI3,CD80,GAB1,MEF2D,GNAO1,MS4A2,RCAN3,PLCB3,PIK3CB,RCAN2
Inhibition of Angiogenesis by TSP1	0.576	0.364	2.333	MAP2K4,VEGFA,TGFBR1,SDC1,CASP3,MAPK1,SDC2,TGFB1,THBS1,MAPK8,AKT3,MMP9
Arginine Biosynthesis IV	0.576	0.6		ASS1,OAT,GLUD1
Tetrahydrofolate Salvage from 5,10-methenyltetrahydrofolate	0.576	0.6		MTHFD1L,MTHFD2,GART
2-oxobutanoate Degradation I	0.576	0.6		MCEE,DLD,PCCB
Rapoport-Luebering Glycolytic Shunt	0.576	0.6		MINPP1,PGAM1,TIGAR
Galactose Degradation I (Leloir Pathway)	0.576	0.6		GALT,GALE,GALM
VDR/RXR Activation	0.576	0.321	1.069	WT1,SERPINB1,LRP5,CSNK2A1,SPP1,CCNC,PDGFA,IL1RL1,HES1,CCL5,HR,KLF4,GTF2B,PRKCI,FOXO1,GADD45A,CDKN1A,MXD1,NCOA1,IGFBP3,TGFB2,CD14,VDR,RXRA,PRKD1
Lipid Antigen Presentation by CD1	0.576	0.4		CALR,CD1D,AP2A1,ARF6,AP1G2,PDIA3,CANX,AP2A2
Role of PI3K/AKT Signaling in the Pathogenesis of Influenza	0.575	0.328	0.728	KPNA3,PIK3C2A,MAPK1,NFKBIE,CRKL,FGFR1,GNAI1,FGFR2,CRK,IRF3,CCL5,GNAI3,CASP9,NFKBIA,GAB1,MAPK3,AKT3,PIK3CB,GSK3B,MAP2K1,IFNAR1
Corticotropin Releasing Hormone Signaling	0.561	0.308	0.756	RAP1B,Calm1 (includes others),GLI2,MAPK1,ARPC5,VEGFA,BRAF,MAPK3,SMO,ATF4,MAP2K1,PRKD1,GNAS,CREBBP,CREB3,GNAI1,PRKAR2A,ADCY6,MEF2A,ITPR1,CREB5,RAP1A,FOS,GNAI3,PRKAR2B,PRKCI,MEF2D,ADCY1,GNAO1,PTGS2,ELK1,NPR2,PRKAR1A
Mitochondrial L-carnitine Shuttle Pathway	0.561	0.412		ACSL3,ACSBG1,CPT1A,ACSL4,SLC27A1,SLC27A3,ACSL1
TNFR1 Signaling	0.558	0.34	-0.5	MAP2K4,PAK4,CASP3,TNFRSF1A,NFKBIE,MAP3K1,MAPK8,IKBKE,TANK,FOS,PAK1,CASP9,NFKBIA,PAK2,BID,CYCS
Isoleucine Degradation I	0.55	0.429		HSD17B10,BCAT1,ACAT2,DLD,ACADSB,HADHA
Phenylalanine Degradation IV (Mammalian, via Side Chain)	0.55	0.429		AASDH,ALDH2,GOT1,SLC27A3,ACSF3,MAOA
Sucrose Degradation V (Mammalian)	0.55	0.5		KHK,ALDOB,TPI1,GALM
Phosphatidylethanolamine Biosynthesis II	0.55	0.5		PIGF,PCYT2,SELENOI,CHKA
Sphingomyelin Metabolism	0.55	0.5		SGMS2,SMPD1,SMPD3,SMPD2
CD27 Signaling in Lymphocytes	0.533	0.333	-0.775	MAP2K4,MAP2K6,CASP3,NFKBIE,MAP3K1,MAPK8,IKBKE,MAP3K5,FOS,BCL2L1,NFKBIA,CASP9,BID,Map3k7,CYCS,TRAF5,MAP2K1
Acute Myeloid Leukemia Signaling	0.533	0.311	1.8	MAP2K6,MAP2K4,BAD,MAPK1,SOS2,KRAS,CCND1,EIF4EBP1,BRAF,PIM1,CSF2RA,MAPK3,RPS6KB2,AKT3,JUP,MAP2K1,NRAS,PIK3C2A,RRAS,FGFR1,FGFR2,CSF1R,KITLG,ARAF,GAB1,PIK3CB,IDH2,LEF1
FGF Signaling	0.533	0.311	1.134	MAP2K6,MAPK1,FGF2,SOS2,CRK,MAP3K5,FGF18,MAPK3,ATF4,AKT3,FGF7,MAP2K1,PIK3C2A,FGFR1,CRKL,CREBBP,MAP3K1,CREB3,RAC1,MAPK8,FGFR2,ITPR1,CREB5,FGF1,MET,FGF21,GAB1,PIK3CB
Stearate Biosynthesis I (Animals)	0.513	0.341		BDH2,ACSL3,ELOVL6,ACSBG1,DHCR24,FASN,PPT1,DBT,ACSL4,SLC27A1,SLC27A3,ACOT9,ACSL1,THEM4
Ethanol Degradation II	0.498	0.355		HSD17B10,ALDH2,AKR1A1,ALDH1A1,ALDH1L2,ALDH1A3,ALDH1A2,ALDH3B1,ALDH9A1,ACSL1,ALDH7A1
Superpathway of Methionine Degradation	0.498	0.355		CBS/CBSL,PRMT3,MCEE,DLD,GOT1,PCCB,MAT2A,CTH,CDO1,NSUN4,AHCY
Netrin Signaling	0.491	0.342		NFATC3,UNC5B,CHP1,RAC1,PRKAR2A,RAC3,NTN1,PRKAR2B,PPP3R1,DCC,PPP3CA,PRKAR1A,UNC5C
Induction of Apoptosis by HIV1	0.491	0.322	2.065	MAP2K4,CASP3,TNFRSF1A,NFKBIE,MAPK8,IKBKE,BAX,MAP3K5,BAK1,BCL2,BCL2L1,CASP9,NFKBIA,BID,HTRA2,CYCS,TNFRSF1B,SLC25A5,TNFRSF11B
Ephrin A Signaling	0.491	0.322		VAV2,EPHA7,PIK3C2A,CFL1,FGFR1,EFNA3,RAC1,FGFR2,EPHA4,EFNA4,EFNA1,PTK2,ROCK2,PAK1,CFL2,GAB1,RHOA,PIK3CB,EPHA2
α-Adrenergic Signaling	0.491	0.31	0.894	NRAS,GNAS,Calm1 (includes others),MAPK1,RRAS,RACK1,ADCY6,PRKAR2A,GNAI1,KRAS,ITPR1,PHKA2,GNG10,GNB1,GNAI3,GNB4,PRKAR2B,PRKCI,GYS1,GNG11,ADRA2A,MAPK3,ADCY1,MAP2K1,PRKD1,PRKAR1A
HIPPO signaling	0.491	0.31	-0.471	SAV1,YWHAH,PPP2R2A,FAT4,SMAD3,PPP1R3C,PPP1CB,PPP1R14B,STK4,PPM1J,PPM1L,MOB1A,SMAD1,AMOT,LATS1,YWHAG,RASSF6,YWHAB,CSNK1D,YWHAZ,PPP2CB,PTPA,WWC1,PPP2R3A,CD44,PPP2R5E
Docosahexaenoic Acid (DHA) Signaling	0.49	0.327		PIK3C2A,CASP3,BAD,FGFR1,SERPINF1,FGFR2,BAX,BCL2,BCL2L1,CASP9,GAB1,FOXO1,BID,AKT3,PIK3CB,CYCS,GSK3B
Estrogen Receptor Signaling	0.457	0.296		G6PC2,CCNC,MAPK1,GTF2F2,SOS2,KRAS,GTF2A1,TAF13,NR3C1,PGR,GTF2B,PCK2,MAPK3,MED10,MED21,TAF3,TAF2,MAP2K1,POLR2I,SRC,NRAS,RRAS,HIST1H3C,CREBBP,MED30,GTF2F1,MED6,MED12,MED14,POLR2G,TAF1,POLR2E,GTF2E1,SPEN,NCOA1,NRIP1,TAF15
Granzyme A Signaling	0.457	0.4		HIST1H1C,SET,NME1,CREBBP,HIST1H1D,HMGB2
Glutaryl-CoA Degradation	0.457	0.4		HSD17B10,ACAT2,HACD1,HADHA,HADH,HSD17B8
CREB Signaling in Neurons	0.455	0.287	1.581	MAPK1,RACK1,SOS2,KRAS,GNB1,PLCD3,GNB4,PLCE1,GRIK5,CAMK2D,MAPK3,ATF4,PLCL1,PRKD1,POLR2I,RRAS,FGFR1,CREB3,CREBBP,FGFR2,ITPR1,PLCL2,CREB5,GNG10,GAB1,POLR2E,GNAO1,PLCB3,RPS6KA1,Calm1 (includes others),PDIA3,GNA14,PLCD1,GTF2B,GNG11,AKT3,MAP2K1,GNAS,NRAS,PIK3C2A,GNAI1,PRKAR2A,ADCY6,POLR2G,GNAI3,PRKCI,PRKAR2B,ADCY1,PIK3CB,ELK1,GRIA3,PRKAR1A
PXR/RXR Activation	0.455	0.317		SCD,GSTM1,ABCB1,Aldh1a7,CPT1A,PRKAR2A,IL6,NR3C1,ABCB9,ALDH1A1,GSTM2,PRKAR2B,FOXO1,PCK2,NCOA1,AKT3,RXRA,ABCC3,PRKAR1A
NADH Repair	0.455	0.667		NAXE,GAPDH
Ascorbate Recycling (Cytosolic)	0.455	0.667		GLRX,GSTO1
D-glucuronate Degradation I	0.455	0.667		AKR1A1,DCXR
Inosine-5'-phosphate Biosynthesis II	0.455	0.667		PAICS,ATIC
1D-myo-inositol Hexakisphosphate Biosynthesis V (from Ins(1,3,4)P3)	0.455	0.667		IPMK,IPPK
N-acetylglucosamine Degradation I	0.455	0.667		AMDHD2,GNPDA2
IL-1 Signaling	0.45	0.303	-0.853	MAP2K6,MAP2K4,TOLLIP,MAPK1,NFKBIE,RACK1,GNA14,GNB1,GNB4,GNG11,NFKBIA,TAB1,GNAS,MAP3K1,GNAI1,MAPK8,PRKAR2A,ADCY6,IKBKE,IRAK3,GNG10,GNAI3,FOS,PRKAR2B,ADCY1,GNAO1,PRKAR1A
BER pathway	0.449	0.417		LIG1,PCNA,PARP1,XRCC1,POLB
Role of PKR in Interferon Induction and Antiviral Response	0.449	0.333		MAP2K6,CASP3,TNFRSF1A,NFKBIE,IKBKE,EIF2S1,RNASEL,CASP9,NFKBIA,BID,CYCS,TLR3,TRAF5
Relaxin Signaling	0.448	0.291	2.117	RAP1B,MAPK1,PDE12,NFKBIE,RACK1,GNA14,PDE1A,VEGFA,GNB1,BRAF,GNB4,NFKBIA,GNG11,MAPK3,AKT3,MAP2K1,SMPDL3A,GNAS,PIK3C2A,PDE4C,PDE10A,FGFR1,PRKAR2A,ADCY6,GNAI1,FGFR2,RAP1A,GNG10,PDE6H,PDE8A,GNAI3,FOS,PRKAR2B,GAB1,GNAO1,ADCY1,PDE1B,PDE5A,PIK3CB,ELK1,NPR2,MMP9,PRKAR1A
TCA Cycle II (Eukaryotic)	0.439	0.364		SDHB,CS,IDH3G,DLST,DLD,IDH3A,MDH2,ACO1
Chondroitin and Dermatan Biosynthesis	0.429	0.5		CSGALNACT2,CHSY1,CSGALNACT1
Arginine Degradation VI (Arginase 2 Pathway)	0.429	0.5		OAT,PYCR1,ARG1
Dopamine Degradation	0.429	0.345		ALDH2,ALDH1A1,ALDH1L2,SULT1C2,ALDH1A3,ALDH1A2,ALDH3B1,ALDH9A1,ALDH7A1,MAOA
EGF Signaling	0.429	0.309	1.091	MAP2K4,SRC,CSNK2A1,PIK3C2A,MAPK1,FGFR1,SOS2,MAP3K1,SRF,MAPK8,FGFR2,ITPR1,FOS,GAB1,MAPK3,AKT3,PIK3CB,ELK1,MAP2K1,RASA1,EGFR
iNOS Signaling	0.429	0.326	-1.732	FOS,Calm1 (includes others),NFKBIA,MAPK1,NFKBIE,CREBBP,IFNGR2,CD14,IKBKE,IFNGR1,LBP,IRAK3,JAK3,TAB1
CCR3 Signaling in Eosinophils	0.429	0.293		MPRIP,Calm1 (includes others),MAPK1,RACK1,PPP1CB,MYLK,KRAS,GNB1,ROCK2,GNB4,PAK1,GNG11,CFL2,MAPK3,MAP2K1,PRKD1,PAK4,GNAS,NRAS,PIK3C2A,CFL1,RRAS,FGFR1,RAC1,GNAI1,FGFR2,ITPR1,GNG10,GNAI3,PRKCI,GAB1,RHOA,PLA2G4B,PAK2,PLCB3,PIK3CB
Cellular Effects of Sildenafil (Viagra)	0.429	0.293		MPRIP,Calm1 (includes others),MYH9,MYL6,PDIA3,SLC4A11,PPP1CB,MYLK,MYL6B,PRKG2,PDE1A,PLCD1,PLCD3,PLCE1,ACTG2,PLCL1,MYL12B,ACTA1,MYL12A,GNAS,PDE4C,ACTB,PRKAR2A,ADCY6,ITPR1,PLCL2,KCNH2,MYL9,PRKAR2B,ACTA2,ADCY1,PDE1B,PLCB3,PDE5A,ACTG1,PRKAR1A
GADD45 Signaling	0.419	0.368		PCNA,CCND2,GADD45B,GADD45A,CDKN1A,CCND1,CDK2
Glutathione Redox Reactions I	0.419	0.368		GSR,GSTT2/GSTT2B,MGST1,GSTM2,Gstt1,PRDX6,MGST3
PEDF Signaling	0.417	0.301	0.447	ARHGAP22,NRAS,PIK3C2A,GDNF,MAPK1,RRAS,FGFR1,NFKBIE,SERPINF1,RAC1,SRF,FGFR2,IKBKE,KRAS,BCL2,ROCK2,HNF1B,BCL2L1,NFKBIA,GAB1,RHOA,MAPK3,AKT3,PIK3CB,ELK1
Role of IL-17F in Allergic Inflammatory Airway Diseases	0.406	0.325	1.155	MAPK1,MAPK3,CREB3,CREBBP,RPS6KA3,ATF4,RPS6KA1,RPS6KA2,IL6,CREB5,MAP2K1,CXCL6,IL11
Oncostatin M Signaling	0.404	0.333	0.905	IL6ST,NRAS,MAPK1,RRAS,MAPK3,OSMR,KRAS,PLAU,ELK1,JAK3,MAP2K1
Leptin Signaling in Obesity	0.38	0.298	0.832	SOCS3,PIK3C2A,MAPK1,PDIA3,LEPR,FGFR1,ADCY6,PRKAR2A,FGFR2,PLCL2,PLCD1,PLCD3,PRKAR2B,PLCE1,GAB1,FOXO1,MAPK3,ADCY1,PLCB3,AKT3,AGRP,PIK3CB,PLCL1,MAP2K1,PRKAR1A
Gαi Signaling	0.359	0.288	-0.471	RALA,MAPK1,PTGER3,SOS2,RACK1,HTR1D,KRAS,GNB1,GNB4,HTR1B,GNG11,CXCR2,MAPK3,RGS10,CAV1,SRC,GNAS,NRAS,RRAS,RALB,GNAI1,PRKAR2A,ADCY6,RGS4,GABBR1,RAP1A,GNG10,GNAI3,PRKAR2B,ADRA2A,RAP1GAP,ADCY1,S1PR1,PRKAR1A
Reelin Signaling in Neurons	0.359	0.293		MAP2K4,APOE,ITGB3,ARHGEF2,GSK3B,ITGB1,SRC,ARHGEF4,ARHGEF12,PIK3C2A,ARHGEF15,CRKL,FGFR1,ITGA2,MAPK8,ITGA6,ITGA5,FGFR2,APBB1,ARHGEF5,ITGB2,GAB1,NDEL1,PIK3CB,LRP8,ITGA1,PAFAH1B1
Noradrenaline and Adrenaline Degradation	0.346	0.324		HSD17B10,ALDH2,AKR1A1,ALDH1A1,ALDH1L2,ALDH1A3,ALDH1A2,ALDH3B1,ALDH9A1,ALDH7A1,MAOA
SAPK/JNK Signaling	0.341	0.29	1.3	MAP2K4,DUSP8,NFATC3,SOS2,CRK,KRAS,MAP3K5,HNRNPK,GNB1,GNG11,GADD45A,TAB1,NRAS,PIK3C2A,RRAS,CRKL,FGFR1,MAP3K1,MAPK8,RAC1,FGFR2,RAC3,MAP4K3,GAB1,MAP3K20,PIK3CB,DUSP4,ELK1,MAP4K4
Retinoic acid Mediated Apoptosis Signaling	0.335	0.311	0.577	TNKS,PARP16,CASP9,CASP3,RARB,BID,CYCS,TNKS2,PARP3,RXRA,CRABP2,TNFRSF10A,IFNAR1,PARP1
Dolichyl-diphosphooligosaccharide Biosynthesis	0.333	0.4		ALG14,ALG3,ALG5,ALG8
Pregnenolone Biosynthesis	0.333	0.4		CYP46A1,CYP7B1,MICAL2,CYP26A1
IL-3 Signaling	0.326	0.293	1.342	NRAS,PIK3C2A,MAPK1,BAD,RRAS,CRKL,FGFR1,CHP1,RAC1,FGFR2,KRAS,FOS,PAK1,PRKCI,FOXO1,GAB1,MAPK3,PPP3R1,AKT3,PIK3CB,ELK1,MAP2K1,PPP3CA,PRKD1
NF-κB Activation by Viruses	0.326	0.291	-1.4	MAPK1,NFKBIE,KRAS,ITGB3,NFKBIA,MAPK3,ITGAV,AKT3,PRKD1,ITGB1,NRAS,PIK3C2A,RRAS,FGFR1,MAP3K1,ITGA2,ITGA6,ITGA5,FGFR2,IKBKE,ITGB2,PRKCI,GAB1,PIK3CB,ITGA1
IL-15 Production	0.326	0.333		PTK2,PRKCI,TWF1,IL15,IRF3,IL6,JAK3,PTK7
Estrogen-mediated S-phase Entry	0.326	0.333	-0.378	CCNA2,RB1,TFDP1,CDKN1A,E2F5,E2F3,CCND1,CDK2
Antiproliferative Role of Somatostatin Receptor 2	0.326	0.293	1.886	RAP1B,SRC,NRAS,PIK3C2A,MAPK1,RRAS,FGFR1,RACK1,FGFR2,KRAS,GNG10,GNB1,BRAF,GNB4,GNG11,GAB1,MAPK3,CDKN1A,PIK3CB,ELK1,MAP2K1,NPR2
IL-2 Signaling	0.326	0.297	1.213	CSNK2A1,IL2RG,NRAS,PIK3C2A,MAPK1,RRAS,FGFR1,SOS2,MAPK8,FGFR2,KRAS,FOS,GAB1,MAPK3,AKT3,PIK3CB,ELK1,JAK3,MAP2K1
Phosphatidylcholine Biosynthesis I	0.326	0.429		CHKA,CHPT1,PHKA1
Inositol Pyrophosphates Biosynthesis	0.326	0.429		IPMK,IPPK,IP6K1
Dopamine-DARPP32 Feedback in cAMP Signaling	0.326	0.278	1.372	Calm1 (includes others),CSNK1G1,PDIA3,PPP2R2A,PPP1R3C,CSNK1A1,PPP1CB,PRKG2,PPP1R14B,GRINA,PLCD1,KCNJ4,PLCD3,PLCE1,PPP3R1,PPM1J,PPM1L,ATF4,PLCL1,PRKD1,PPP3CA,GNAS,CSNK1G3,CREB3,CREBBP,CHP1,GNAI1,CSNK1D,PRKAR2A,ADCY6,PAWR,PLCL2,ITPR1,CREB5,GNAI3,PPP2CB,PRKCI,PRKAR2B,PTPA,PPP2R3A,ADCY1,PLCB3,PPP2R5E,PRKAR1A
TR/RXR Activation	0.326	0.287		RAB3B,UCP2,PIK3C2A,GPS2,SLC2A1,FGFR1,FGFR2,BCL3,THRA,MDM2,PFKP,HIF1A,DIO3,ENO1,HP,LDLR,GAB1,SREBF2,FASN,NCOA1,AKT3,PIK3CB,ACACA,TBL1XR1,RXRA,RCAN2,SYT12
S-methyl-5'-thioadenosine Degradation II	0.326	1		MTAP
Acetyl-CoA Biosynthesis III (from Citrate)	0.326	1		ACLY
Glutamine Biosynthesis I	0.326	1		GLUL
Anandamide Degradation	0.326	1		FAAH
Xanthine and Xanthosine Salvage	0.326	1		PNP
Sorbitol Degradation I	0.326	1		SORD
Methylglyoxal Degradation VI	0.326	1		LDHD
L-cysteine Degradation II	0.326	1		CTH
Asparagine Biosynthesis I	0.326	1		ASNS
Lanosterol Biosynthesis	0.326	1		LSS
UDP-N-acetyl-D-galactosamine Biosynthesis I	0.326	1		GALE
Alanine Biosynthesis III	0.326	1		NFS1
Glutamate Biosynthesis II	0.326	1		GLUD1
Glutamate Degradation X	0.326	1		GLUD1
JAK/Stat Signaling	0.326	0.289	1.633	SOCS3,NRAS,PIK3C2A,MAPK1,RRAS,FGFR1,SOS2,PIAS1,SOCS6,FGFR2,SOCS4,KRAS,IL6,BCL2L1,FOS,GAB1,MAPK3,CDKN1A,CISH,PTPN1,AKT3,PIK3CB,JAK3,MAP2K1
Phagosome Formation	0.326	0.283		FN1,PDIA3,RHOT2,PLCD1,PLCD3,PLCE1,RHOB,RHOD,RHOU,TLR3,RHOF,PLCL1,PRKD1,ITGB1,PIK3C2A,RHOC,FCGR2A,MRC2,FGFR1,ITGA2,ITGA5,FGFR2,RHOJ,PLCL2,RHOQ,PRKCI,RND3,SCARA3,GAB1,RHOA,PLCB3,PIK3CB
Dendritic Cell Maturation	0.326	0.277	0.457	MAP2K4,MAPK1,PDIA3,HLA-A,LEPR,NFKBIE,IL6,PLCD1,PLCD3,CD1D,IL36G,NFKBIA,PLCE1,DDR2,MAPK3,ATF4,AKT3,LY75,TLR3,PLCL1,TNFRSF1B,TAB1,TNFRSF11B,PIK3C2A,FCGR2A,TNFRSF1A,FGFR1,RELB,CREB3,IL15,CREBBP,MAPK8,FGFR2,IKBKE,PLCL2,CREB5,COL1A1,COL5A3,CD80,GAB1,ZBTB12,FSCN1,PLCB3,PIK3CB,IRF8,IFNAR1
Amyloid Processing	0.326	0.3		CAPN6,CSNK2A1,PRKAR2B,MAPK1,PSENEN,MAPK3,CSNK1A1,PRKAR2A,CSNK1D,APH1B,AKT3,BACE1,CAPN2,GSK3B,PRKAR1A
Telomere Extension by Telomerase	0.326	0.357		TERF2,TNKS,HNRNPA2B1,TNKS2,TERF1
Arsenate Detoxification I (Glutaredoxin)	0.326	0.5		PNP,GSTO1
Pyruvate Fermentation to Lactate	0.326	0.5		LDHA,LDHB
2-ketoglutarate Dehydrogenase Complex	0.326	0.5		DLST,DLD
Heme Biosynthesis from Uroporphyrinogen-III I	0.326	0.5		PPOX,CPOX
Spermine and Spermidine Degradation I	0.326	0.5		SAT1,SAT2
Methylmalonyl Pathway	0.326	0.5		MCEE,PCCB
Geranylgeranyldiphosphate Biosynthesis	0.326	0.5		FDPS,GGPS1
Proline Biosynthesis I	0.326	0.5		ALDH18A1,PYCR1
Glycerol-3-phosphate Shuttle	0.326	0.5		GPD1,GPD1L
Arginine Degradation I (Arginase Pathway)	0.326	0.5		OAT,ARG1
L-cysteine Degradation I	0.326	0.5		GOT1,CDO1
N-acetylglucosamine Degradation II	0.326	0.5		AMDHD2,GNPDA2
Molybdenum Cofactor Biosynthesis	0.326	0.5		MOCS2,NFS1
Calcium Signaling	0.318	0.275	2.043	RAP1B,RAP2A,Calm1 (includes others),CAMK1,MYH9,CAMK1D,MAPK1,MYL6,ATP2B1,NFATC3,CHRNB1,MYL6B,Tpm2,CABIN1,GRINA,CAMK2D,PPP3R1,MAPK3,HDAC11,ATF4,ASPH,PPP3CA,ACTA1,CALR,TRPC1,HDAC2,TRDN,CREB3,CREBBP,CHP1,PRKAR2A,MEF2A,TPM3,ITPR1,CREB5,RAP1A,MYL9,PRKAR2B,Tpm4,ACTA2,MEF2D,RCAN3,RCAN2,ATP2B4,PRKAR1A,GRIA3
Circadian Rhythm Signaling	0.316	0.312		PER3,ARNTL,BHLHE40,CREB3,CREBBP,CSNK1D,ATF4,CRY1,CREB5,GRINA
RANK Signaling in Osteoclasts	0.314	0.283	1.569	MAP2K6,MAP2K4,Calm1 (includes others),MAPK1,NFKBIE,MAP3K5,NFKBIA,MAPK3,PPP3R1,AKT3,Map3k7,TRAF5,MAP2K1,PPP3CA,SRC,PIK3C2A,FGFR1,CHP1,MAP3K1,MAPK8,FGFR2,IKBKE,GSN,FOS,CBL,GAB1,PIK3CB,ELK1
Role of MAPK Signaling in the Pathogenesis of Influenza	0.314	0.29		PLA2G16,MAP2K6,MAP2K4,NRAS,MAPK1,CASP3,RRAS,MAPK8,KRAS,CCL5,BAX,MAP3K5,BCL2,LCAT,MAPK3,PLA2G4B,AKT3,PTGS2,PAFAH1B1,MAP2K1
Serotonin Degradation	0.308	0.293		HSD17B10,SULT1C2,UGT1A6,UGT2B10,CSGALNACT1,ALDH9A1,LARGE1,ALDH2,AKR1A1,ALDH1A1,ALDH1L2,ALDH1A3,Ugt1a7c,ALDH1A2,ALDH3B1,MAOA,ALDH7A1
Role of JAK family kinases in IL-6-type Cytokine Signaling	0.306	0.32		MAP2K4,IL6ST,SOCS3,MAPK1,MAPK3,MAPK8,OSMR,IL6
CNTF Signaling	0.3	0.29	0.471	IL6ST,NRAS,PIK3C2A,MAPK1,RRAS,CNTF,FGFR1,RPS6KA3,FGFR2,KRAS,LIFR,GAB1,MAPK3,RPS6KB2,PIK3CB,RPS6KA2,RPS6KA1,MAP2K1
Cysteine Biosynthesis III (mammalia)	0.297	0.333		CBS/CBSL,PRMT3,MAT2A,CTH,NSUN4,AHCY
Nur77 Signaling in T Lymphocytes	0.297	0.294		CASP9,Calm1 (includes others),CD80,HDAC2,CASP3,HLA-A,PPP3R1,MEF2D,CHP1,SIN3B,CYCS,RXRA,PPP3CA,BCL2,CABIN1
Hematopoiesis from Multipotent Stem Cells	0.297	0.364		KITLG,CSF1,IL15,IL7
Purine Nucleotides De Novo Biosynthesis II	0.297	0.364		IMPDH1,PAICS,ATIC,GART
Lymphotoxin β Receptor Signaling	0.296	0.288	0.5	VCAM1,PIK3C2A,MAPK1,CASP3,RELB,FGFR1,CREBBP,FGFR2,IKBKE,BCL2L1,NFKBIA,CASP9,GAB1,MAPK3,TRAF4,AKT3,PIK3CB,CYCS,TRAF5
TNFR2 Signaling	0.293	0.31	-1	MAP2K4,TANK,FOS,NFKBIA,NFKBIE,MAP3K1,MAPK8,IKBKE,TNFRSF1B
FLT3 Signaling in Hematopoietic Progenitor Cells	0.292	0.282		NRAS,PIK3C2A,MAPK1,BAD,RRAS,FGFR1,CREBBP,CREB3,SOS2,RPS6KA3,FGFR2,KRAS,CREB5,EIF4EBP1,CBL,GAB1,MAPK3,ATF4,AKT3,PIK3CB,RPS6KA2,RPS6KA1,ELK1,MAP2K1
Toll-like Receptor Signaling	0.291	0.286	0	MAP2K4,MAP2K6,TOLLIP,MAPK1,IL1RL1,MAP3K1,MAPK8,Ubb,IRAK3,FOS,IL36G,NFKBIA,TRAF4,CD14,LBP,TLR3,UBC,ELK1,MAP4K4,TAB1
IL-17A Signaling in Gastric Cells	0.279	0.318		MAP2K4,FOS,MAPK1,MAPK3,MAPK8,CCL5,EGFR
Assembly of RNA Polymerase II Complex	0.273	0.292		POLR2I,GTF2E2,GTF2F1,GTF2A1,TAF13,POLR2G,GTF2B,TAF1,POLR2E,GTF2E1,DR1,TAF3,TAF2,TAF15
Notch Signaling	0.266	0.297	-0.447	NOTCH2,DTX3,DTX4,PSENEN,MAML3,APH1B,HEY2,HES1,JAG1,NOTCH1,HEY1
Amyotrophic Lateral Sclerosis Signaling	0.262	0.275		GDNF,PDGFC,GRINA,BCL2,VEGFA,PAK1,RAB5A,CASP9,GRIK5,HECW1,BID,AKT3,VEGFD,RNF19A,PPP3CA,CAPN6,PIK3C2A,CASP3,FGFR1,RAC1,VEGFC,FGFR2,BAX,BCL2L1,GAB1,GLUL,PIK3CB,CAPN2,CYCS,GRIA3
Citrulline Biosynthesis	0.261	0.375		OAT,ALDH18A1,ARG1
Ketolysis	0.261	0.375		BDH2,ACAT2,HADHA
IL-15 Signaling	0.257	0.28		IL15RA,VCAM1,IL2RG,NRAS,PIK3C2A,MAPK1,RRAS,FGFR1,IL15,FGFR2,KRAS,IL6,RAC3,PTK2,BCL2L1,GAB1,MAPK3,AKT3,PIK3CB,JAK3,MAP2K1
Erythropoietin Signaling	0.253	0.278		SOCS3,SRC,NRAS,PIK3C2A,MAPK1,RRAS,NFKBIE,FGFR1,SOS2,FGFR2,KRAS,FOS,PRKCI,CBL,NFKBIA,GAB1,MAPK3,AKT3,PIK3CB,ELK1,MAP2K1,PRKD1
Growth Hormone Signaling	0.253	0.278	0.218	SOCS3,PIK3C2A,MAPK1,FGFR1,SOCS6,RPS6KA3,SRF,FGFR2,SOCS4,FOS,PRKCI,GHR,GAB1,MAPK3,RPS6KB2,IGFBP3,IGF1R,PIK3CB,RPS6KA2,RPS6KA1,ELK1,PRKD1
4-1BB Signaling in T Lymphocytes	0.253	0.3	0.378	MAP2K4,NFKBIA,MAPK1,MAPK3,NFKBIE,MAPK8,IKBKE,MAP3K5,MAP2K1
GPCR-Mediated Nutrient Sensing in Enteroendocrine Cells	0.25	0.277		GNAS,PDIA3,ADCY6,PRKAR2A,GNAI1,ITPR1,PLCL2,GNA14,GNG10,PLCD1,PLCD3,GNAI3,PLCE1,PRKCI,GNG11,PRKAR2B,TRPM5,GPBAR1,ADCY1,PLCB3,PLCL1,PRKD1,PRKAR1A
Renin-Angiotensin Signaling	0.237	0.271	1.768	MAP2K4,MAPK1,SOS2,KRAS,CCL5,PTK2,PAK1,MAPK3,MAP2K1,PRKD1,AGT,PAK4,NRAS,PIK3C2A,RRAS,FGFR1,MAP3K1,RAC1,MAPK8,PRKAR2A,ADCY6,FGFR2,ITPR1,FOS,PRKAR2B,PRKCI,GAB1,ADCY1,PAK2,PIK3CB,ELK1,PRKAR1A
April Mediated Signaling	0.234	0.289	0.905	MAP2K4,FOS,NFKBIA,MAPK1,NFATC3,NFKBIE,MAP3K1,MAPK8,IKBKE,TRAF5,ELK1
Transcriptional Regulatory Network in Embryonic Stem Cells	0.234	0.289		GBX2,SET,TRIM24,RIF1,REST,GATA6,L1CAM,SKIL,FOXC1,ZFHX3,SMARCAD1
Cleavage and Polyadenylation of Pre-mRNA	0.234	0.333		CPSF2,PAPOLA,CSTF2,WDR33
Assembly of RNA Polymerase III Complex	0.234	0.333		GTF3C2,GTF3C3,GTF3C5,BRF1
Choline Biosynthesis III	0.234	0.333		HMOX1,PLD3,CHPT1,PHKA1
UVB-Induced MAPK Signaling	0.227	0.277	0.728	MAP2K4,PIK3C2A,MAPK1,BAD,HIST1H3C,FGFR1,MAPK8,RPS6KA3,FGFR2,EIF4EBP1,FOS,PRKCI,GAB1,MAPK3,PIK3CB,MAP2K1,PRKD1,EGFR
Serine Biosynthesis	0.227	0.4		PSPH,PHGDH
CMP-N-acetylneuraminate Biosynthesis I (Eukaryotes)	0.227	0.4		CMAS,NANS
Lysine Degradation II	0.227	0.4		AASDH,ALDH7A1
Adenine and Adenosine Salvage III	0.227	0.4		PNP,HPRT1
Purine Ribonucleosides Degradation to Ribose-1-phosphate	0.227	0.4		PNP,PGM2
Lysine Degradation V	0.227	0.4		AASDH,ALDH7A1
Glycogen Biosynthesis II (from UDP-D-Glucose)	0.227	0.4		GYS1,UGP2
T Cell Receptor Signaling	0.214	0.269		MAP2K4,Calm1 (includes others),MAPK1,NFATC3,SOS2,KRAS,NFKBIA,MAPK3,PPP3R1,MAP2K1,RASA1,PPP3CA,VAV2,NRAS,PIK3C2A,RRAS,FGFR1,MAP3K1,RAC1,MAPK8,FGFR2,IKBKE,SHB,FOS,CBL,GAB1,BCL10,PIK3CB,ELK1
Neuroprotective Role of THOP1 in Alzheimer's Disease	0.214	0.286		MME,PRKAR2B,ECE2,HLA-A,PRKAR2A,SERPINA3,IDE,MMP9,AGT,PRKAR1A
Serotonin Receptor Signaling	0.207	0.282		HTR2B,HTR1B,PTS,ADCY1,ADCY6,SLC18A1,HTR1D,SLC18A2,PCBD1,HTR2A,MAOA
Role of JAK1 and JAK3 in γc Cytokine Signaling	0.201	0.271		BLNK,SOCS3,IL15RA,IL2RG,NRAS,PIK3C2A,MAPK1,FES,RRAS,FGFR1,IL15,FGFR2,KRAS,TSLP,IL7,GAB1,MAPK3,PIK3CB,JAK3
Type I Diabetes Mellitus Signaling	0.201	0.267	0.853	MAP2K4,MAP2K6,SOCS3,CASP3,MAPK1,TNFRSF1A,HLA-A,NFKBIE,PIAS1,SOCS6,IFNGR2,MAPK8,SOCS4,IKBKE,IFNGR1,HSPD1,MAP3K5,BCL2,NFKBIA,CASP9,CD80,BID,CYCS,TNFRSF1B,PTPRN,CPE,TNFRSF11B
Tryptophan Degradation III (Eukaryotic)	0.201	0.292		AFMID,HSD17B10,ACAT2,HACD1,HADHA,HADH,HSD17B8
Gluconeogenesis I	0.201	0.292		PGK1,ENO1,ALDOB,PGAM1,ENO2,GAPDH,MDH2
Dopamine Receptor Signaling	0.201	0.27	0	PPP2R2A,PPP1R3C,ADCY6,PRKAR2A,PPP1CB,SLC18A2,PPP1R14B,PPP2CB,PRKAR2B,PPP2R3A,PTPA,PTS,PPM1J,PPM1L,ADCY1,SLC18A1,PPP2R5E,PCBD1,PRKAR1A,MAOA
Assembly of RNA Polymerase I Complex	0.201	0.333		TAF1A,POLR1A,TAF1C
Heme Biosynthesis II	0.201	0.333		PPOX,ALAD,CPOX
Sonic Hedgehog Signaling	0.196	0.286	-2.121	STK36,GLI2,PRKAR2B,GLIS1,PRKAR2A,SMO,GSK3B,PRKAR1A
cAMP-mediated signaling	0.191	0.26	0.42	CAMK1,CAMK1D,MAPK1,PDE12,CAMK2D,HTR1B,PPP3R1,MAPK3,RGS10,ATF4,PKIA,SMPDL3A,GRK4,PDE10A,CREB3,CREBBP,RGS4,CREB5,RAP1A,PDE6H,PDE8A,ADRA2A,RAP1GAP,DUSP1,PDE1B,GNAO1,DUSP4,RPS6KA1,AKAP12,Calm1 (includes others),AKAP8,PTGER3,DUSP6,HTR1D,PDE1A,AKAP7,BRAF,CXCR2,MAP2K1,PTGER4,PPP3CA,SRC,RGS2,GNAS,PDE4C,GNAI1,PRKAR2A,ADCY6,GABBR1,GNAI3,PRKAR2B,GPER1,ADCY1,S1PR1,PDE5A,PRKAR1A
IL-17A Signaling in Fibroblasts	0.191	0.281		FOS,NFKBIA,MAPK1,MAPK3,NFKBIE,LCN2,IKBKE,IL6,GSK3B
Role of IL-17A in Arthritis	0.19	0.27		MAP2K4,MAP2K6,PIK3C2A,MAPK1,NFKBIE,FGFR1,MAPK8,FGFR2,CCL5,CXCL6,NFKBIA,GAB1,MAPK3,PIK3CB,PTGS2,RPS6KA1,MAP2K1
Antioxidant Action of Vitamin C	0.19	0.265	0.655	MAP2K4,MAPK1,PDIA3,NFKBIE,GLRX,PLCD1,PLCD3,HMOX1,PLCE1,NFKBIA,LCAT,CSF2RA,SLC2A2,MAPK3,PLCL1,PLA2G16,PLD3,SLC2A1,MAPK8,IKBKE,PLCL2,GSTO1,PLA2G4B,PLCB3,PAFAH1B1,TXNRD2
Histidine Degradation VI	0.189	0.308		CYP46A1,CYP7B1,MICAL2,CYP26A1
ErbB4 Signaling	0.188	0.268	1.213	NRAS,NRG2,PSENEN,PIK3C2A,MAPK1,RRAS,FGFR1,SOS2,NRG4,FGFR2,KRAS,PRKCI,GAB1,Nrg1,MAPK3,APH1B,PIK3CB,MAP2K1,PRKD1
B Cell Activating Factor Signaling	0.188	0.275	0.707	MAP2K4,FOS,NFKBIA,MAPK1,NFATC3,NFKBIE,MAP3K1,MAPK8,IKBKE,TRAF5,ELK1
Cardiac β-adrenergic Signaling	0.188	0.262	0	AKAP12,AKAP8,PPP2R2A,PPP1R3C,PDE12,RACK1,PPP1CB,PDE1A,AKAP7,PPP1R14B,GNB1,GNB4,GNG11,PPM1J,PPM1L,PKIA,SMPDL3A,GNAS,PDE4C,PDE10A,PRKAR2A,ADCY6,PDE6H,GNG10,PDE8A,PPP2CB,PRKAR2B,PTPA,PPP2R3A,ADCY1,PDE1B,PDE5A,PPP2R5E,PRKAR1A
Asparagine Degradation I	0.188	0.5		ASRGL1
β-alanine Degradation I	0.188	0.5		ALDH6A1
Choline Degradation I	0.188	0.5		ALDH7A1
Palmitate Biosynthesis I (Animals)	0.188	0.5		FASN
L-cysteine Degradation III	0.188	0.5		GOT1
GDP-L-fucose Biosynthesis II (from L-fucose)	0.188	0.5		FPGT
4-hydroxyproline Degradation I	0.188	0.5		HOGA1
Spermidine Biosynthesis I	0.188	0.5		SRM
L-glutamine Biosynthesis II (tRNA-dependent)	0.188	0.5		GATB
Fatty Acid Biosynthesis Initiation II	0.188	0.5		FASN
Adenine and Adenosine Salvage I	0.188	0.5		PNP
Formaldehyde Oxidation II (Glutathione-dependent)	0.188	0.5		ESD
CTLA4 Signaling in Cytotoxic T Lymphocytes	0.188	0.264		AP2A1,PIK3C2A,HLA-A,PPP2R2A,AP1S2,AP1M1,FGFR1,AP1S3,CLTC,FGFR2,AP2A2,PPP2CB,AP1G2,CD80,GAB1,PTPA,ZBTB12,PPP2R3A,PPM1J,PPM1L,AKT3,PIK3CB,PPP2R5E,PTPN22
Complement System	0.172	0.273	-1.134	C1R,C4A/C4B,ITGB2,SERPING1,C3,C1S,C1QBP,C6,CFH
Hereditary Breast Cancer Signaling	0.172	0.259		GADD45B,BARD1,FANCF,Ubb,KRAS,ARID2,DDB2,CCND1,PTEN,RB1,GADD45A,HDAC11,XPC,AKT3,POLR2I,FAAP100,NRAS,PIK3C2A,HDAC2,RRAS,ACTB,FGFR1,TUBG1,CREBBP,FGFR2,SMARCD1,FANCL,POLR2G,GAB1,SMARCA2,POLR2E,CDKN1A,PIK3CB,SMARCC1,UBC,PHF10
tRNA Splicing	0.172	0.27		PDE8A,SMPDL3A,PDE4C,PDE10A,PDE12,TSEN54,PDE1B,PDE5A,PDE1A,PDE6H
Role of p14/p19ARF in Tumor Suppression	0.172	0.268	-0.333	CDKN2A,RB1,GAB1,PIK3C2A,NPM3,FGFR1,RAC1,FGFR2,MDM2,PIK3CB,NPM2
Proline Biosynthesis II (from Arginine)	0.172	0.333		OAT,PYCR1
Urea Cycle	0.172	0.333		ASS1,ARG1
Ceramide Biosynthesis	0.172	0.333		DEGS2,SPTSSA
Glycine Cleavage Complex	0.172	0.333		GCSH,DLD
Selenocysteine Biosynthesis II (Archaea and Eukaryotes)	0.172	0.333		SEPHS2,SARS
Ceramide Degradation	0.172	0.333		NAAA,ASAH1
Salvage Pathways of Pyrimidine Deoxyribonucleotides	0.172	0.333		CDA,TK1
GDP-mannose Biosynthesis	0.172	0.333		GMPPB,PMM1
Neuropathic Pain Signaling In Dorsal Horn Neurons	0.172	0.259	-0.186	CAMK1,MAPK1,CAMK1D,PDIA3,GRINA,PLCD1,PLCD3,PLCE1,CAMK2D,MAPK3,PLCL1,PRKD1,SRC,PIK3C2A,FGFR1,PRKAR2A,FGFR2,PLCL2,ITPR1,KCNH2,FOS,PRKCI,PRKAR2B,GAB1,PLCB3,PIK3CB,ELK1,GRIA3,PRKAR1A
Role of CHK Proteins in Cell Cycle Checkpoint Control	0.172	0.264	0.577	PPP2R2A,E2F3,PPP2CB,PCNA,PPP2R3A,PTPA,PPM1J,PPM1L,CDKN1A,E2F5,CLSPN,TLK2,PPP2R5E,CDK2
Calcium Transport I	0.168	0.3		ATP2B1,ANXA5,ATP2B4
IL-17A Signaling in Airway Cells	0.168	0.26	1.5	MAP2K4,PIK3C2A,MAPK1,NFKBIE,FGFR1,MAPK8,FGFR2,IKBKE,IL6,CXCL6,PTEN,NFKBIA,GAB1,MAPK3,AKT3,PIK3CB,GSK3B,JAK3,MAP2K1
CD40 Signaling	0.168	0.26	0	MAP2K4,MAP2K6,PIK3C2A,MAPK1,NFKBIE,FGFR1,PTGS1,MAPK8,FGFR2,IKBKE,TANK,FOS,NFKBIA,GAB1,MAPK3,PIK3CB,PTGS2,TRAF5,JAK3,MAP2K1
DNA Double-Strand Break Repair by Non-Homologous End Joining	0.168	0.286		DCLRE1C,LIG4,PARP1,XRCC1
nNOS Signaling in Skeletal Muscle Cells	0.168	0.286		SNTB2,Calm1 (includes others),DMD,DAG1
Superpathway of Citrulline Metabolism	0.168	0.286		ASS1,OAT,ALDH18A1,ARG1
Urate Biosynthesis/Inosine 5'-phosphate Degradation	0.168	0.286		NT5C3B,IMPDH1,XDH,PNP
Vitamin-C Transport	0.168	0.286		SLC2A1,GLRX,TXNRD2,GSTO1
NF-κB Signaling	0.168	0.256	-0.152	MAP2K6,CSNK2A1,BMP4,TGFBR1,TGFBR3,UBE2N,NFKBIE,BMPR2,KRAS,TANK,BRAF,IL36G,NFKBIA,CARD10,IGF1R,AKT3,TLR3,GSK3B,TRAF5,TNFRSF1B,TAB1,TNFRSF11B,EGFR,NRAS,HDAC2,PIK3C2A,RRAS,TNFRSF1A,FGFR1,RELB,MAP3K1,CREBBP,MAPK8,FGFR2,IRAK3,IGF2R,GHR,ARAF,GAB1,BCL10,NTRK3,TGFA,PIK3CB,MAP4K4
Natural Killer Cell Signaling	0.165	0.257		VAV2,PAK4,NRAS,PIK3C2A,MAPK1,FCGR2A,RRAS,FGFR1,SOS2,RAC1,FGFR2,KRAS,RAC3,CD300A,PAK1,PRKCI,GAB1,INPP5F,INPP5B,MAPK3,PAK2,Klra7 (includes others),AKT3,PIK3CB,INPP5K,MAP2K1,PRKD1
Nitric Oxide Signaling in the Cardiovascular System	0.165	0.257	1.732	Calm1 (includes others),MAPK1,SLC7A1,PRKG2,PDE1A,PDGFC,VEGFA,HSP90B1,MAPK3,PRKAA1,CAV1,AKT3,VEGFD,MAP2K1,PRKD1,PIK3C2A,FGFR1,PRKAR2A,VEGFC,FGFR2,ITPR1,PRKCI,PRKAR2B,GAB1,PDE1B,PDE5A,PIK3CB,PRKAR1A
TWEAK Signaling	0.161	0.265	0.333	CASP9,NFKBIA,CASP3,TNFSF12,NFKBIE,TNFRSF25,BID,IKBKE,CYCS
Synaptic Long Term Depression	0.161	0.255	0.333	MAPK1,PPP2R2A,PDIA3,KRAS,PRKG2,GNA14,PLCD1,PLCD3,PLCE1,LCAT,PPM1J,MAPK3,PPM1L,IGF1R,PLCL1,MAP2K1,PRKD1,PLA2G16,GNAS,NRAS,RRAS,GNAI1,ITPR1,PLCL2,GNAI3,PPP2CB,PRKCI,PTPA,PPP2R3A,GNAO1,PLA2G4B,PLCB3,PPP2R5E,PAFAH1B1,NPR2,GRIA3
Triacylglycerol Degradation	0.159	0.261		PNPLA7,FAAH,DDHD2,PPME1,ABHD2,DAGLB,DAGLA,LIPG,AARS,PRDX6,AARSD1,ABHD16A
Phospholipases	0.158	0.259		PLA2G16,PLD3,PDIA3,PLCL2,PLA1A,PLCD1,PLCD3,HMOX1,PLCE1,LCAT,PLA2G4B,PLCB3,LIPG,PAFAH1B1,PLCL1
IL-17 Signaling	0.137	0.253		MAP2K4,MAP2K6,NRAS,PIK3C2A,MAPK1,RRAS,FGFR1,MAPK8,FGFR2,KRAS,IL6,GAB1,TIMP1,MAPK3,AKT3,PIK3CB,PTGS2,GSK3B,ELK1,MAP2K1
autophagy	0.137	0.254		ATG5,ULK1,CTSW,ATG3,ATG9B,CTSF,BCL2,LAMP2,WDFY3,ATG4D,WIPI1,MAP1LC3B,SQSTM1,CTSC,VPS11
Activation of IRF by Cytosolic Pattern Recognition Receptors	0.137	0.255	0.277	MAP2K4,TANK,NFKBIA,PPIB,NFKBIE,CREBBP,MAPK8,IKBKE,IRF3,IL6,IFIT2,IFNAR1,ISG15
Triacylglycerol Biosynthesis	0.137	0.256		PLPP5,GPAM,ABHD5,LPCAT2,LPCAT3,PLPP3,PLPPR4,DBT,LPIN3,Plpp1,ELOVL6
MIF Regulation of Innate Immunity	0.137	0.256	-0.632	MAP2K4,FOS,NFKBIA,MAPK1,MAPK3,NFKBIE,PLA2G4B,MAPK8,CD14,PTGS2
MIF-mediated Glucocorticoid Regulation	0.137	0.258	-1.134	NFKBIA,MAPK1,MAPK3,NFKBIE,PLA2G4B,CD14,PTGS2,NR3C1
Cytotoxic T Lymphocyte-mediated Apoptosis of Target Cells	0.137	0.259	1.342	CASP9,CASP3,HLA-A,ZBTB12,BID,CYCS,BCL2
D-myo-inositol (1,4,5)-Trisphosphate Biosynthesis	0.137	0.259		PLCD1,PLCD3,PIP5K1A,PLCE1,PLCB3,PI4K2B,PIP5K1B
Methylglyoxal Degradation III	0.133	0.267		AKR7A2,AKR1A1,AKR1B1,Akr1b7
Airway Pathology in Chronic Obstructive Pulmonary Disease	0.127	0.286		MMP2,MMP9
Superpathway of Serine and Glycine Biosynthesis I	0.127	0.286		PSPH,PHGDH
Aspartate Degradation II	0.127	0.286		GOT1,MDH2
L-carnitine Biosynthesis	0.127	0.333		ALDH9A1
Retinoate Biosynthesis II	0.127	0.333		RBP1
Methylglyoxal Degradation I	0.127	0.333		HAGHL
5-aminoimidazole Ribonucleotide Biosynthesis I	0.127	0.333		GART
Coenzyme A Biosynthesis	0.127	0.333		PPCDC
Thyronamine and Iodothyronamine Metabolism	0.127	0.333		DIO3
Glutathione Biosynthesis	0.127	0.333		GCLC
Tetrahydrobiopterin Biosynthesis I	0.127	0.333		PTS
Hypusine Biosynthesis	0.127	0.333		DHPS
Biotin-carboxyl Carrier Protein Assembly	0.127	0.333		ACACA
Thiosulfate Disproportionation III (Rhodanese)	0.127	0.333		TST
Thyroid Hormone Metabolism I (via Deiodination)	0.127	0.333		DIO3
Tetrahydrobiopterin Biosynthesis II	0.127	0.333		PTS
Lactose Degradation III	0.127	0.333		LCT
Glutamate Degradation II	0.127	0.333		GOT1
S-adenosyl-L-methionine Biosynthesis	0.127	0.333		MAT2A
Tyrosine Biosynthesis IV	0.127	0.333		PCBD1
4-aminobutyrate Degradation I	0.127	0.333		SUCLG2
L-serine Degradation	0.127	0.333		SDSL
Aspartate Biosynthesis	0.127	0.333		GOT1
