# Supplementary material for: The Use of Targeted Next Generation Sequencing to Explore Candidate Regulators of TGF-β1’s Impact on Kidney Cells
Source: Front Physiol. 2018 Dec 10;9:1755. doi: 10.3389/fphys.2018.01755 (PMC6295563; doi:10.3389/fphys.2018.01755)
Supplement: TABLE S3 — The ranking list of differentially gene expression between control and TGF-β samples. [file Table_3.XLS]

## Sheet: C-VS-T.GeneDiffExp-with-Rank
GeneID	Symbol	Length	basemean	basemean.C	basemean.T	FoldChange	log2FoldChange	P.value	P.adj	rankC	rankT
NM_145711	Tox	2852	3.12705	6.2541	0.001	0.000159895	-12.6106	0.0123494	0.0456901	1	1
NR_003372	Gm7904	1253	3.28234	6.56469	0.001	0.00015233	-12.6805	0.00968972	0.037069	1	1
NM_001024139	Adamts15	5946	3.28534	6.57068	0.001	0.000152191	-12.6818	0.00966703	0.0370022	1	1
NM_008491	Lcn2	853	3.45057	6.90114	0.001	0.000144904	-12.7526	0.00752698	0.0298901	1	1
NM_144903	Aldob	1993	3.61186	7.22372	0.001	0.000138433	-12.8185	0.00587925	0.024153	1	1
NM_172485	Thsd7b	6283	3.61417	7.22834	0.001	0.000138344	-12.8194	0.00586862	0.0241146	1	1
NM_001033411	Gm826	1097	3.61879	7.23758	0.001	0.000138168	-12.8213	0.00584745	0.0240433	1	1
NM_177087	Fam179a	3503	3.77958	7.55917	0.001	0.00013229	-12.884	0.00456957	0.0194439	1	1
NM_145820	Veph1	5145	3.94103	7.88206	0.001	0.00012687	-12.9444	0.00356948	0.0156416	1	1
NM_144865	Reep2	1926	3.94931	7.89861	0.001	0.000126605	-12.9474	0.0108949	0.0410038	1	1
NM_001081263	Slc44a5	4098	4.09536	8.19072	0.001	0.000122089	-12.9998	0.00849087	0.0331093	1	1
NM_019932	Pf4	615	4.10064	8.20127	0.001	0.000121932	-13.0016	0.00279259	0.0126806	1	1
NM_013475	Apoh	1202	4.10726	8.21451	0.001	0.000121736	-13.004	0.00277813	0.0126242	1	1
NM_019588	Plce1	9525	4.10791	8.21582	0.001	0.000121716	-13.0042	0.00277671	0.0126207	1	1
NM_001146324	Hps3	2335	4.27251	8.54503	0.001	0.000117027	-13.0609	0.00216409	0.0100501	1	1
NM_001164763	Rarres1	1411	4.42915	8.8583	0.001	0.000112888	-13.1128	0.00169739	0.00812973	1	1
NM_029426	Brsk2	4047	4.43112	8.86224	0.001	0.000112838	-13.1135	0.00169477	0.00811927	1	1
NM_031197	Slc2a2	2571	4.43543	8.87086	0.001	0.000112729	-13.1149	0.00168906	0.00809665	1	1
NM_001039094	Negr1	4985	4.59241	9.18482	0.001	0.000108875	-13.165	0.00132459	0.00653939	1	1
NM_175535	Arhgap20	6365	4.597	9.194	0.001	0.000108767	-13.1665	0.00628984	0.0256157	1	1
NM_013769	Tjp3	3037	4.59703	9.19406	0.001	0.000108766	-13.1665	0.0013198	0.00652745	1	1
NM_008339	Cd79b	1232	4.75136	9.50272	0.001	0.000105233	-13.2141	0.00103729	0.0052774	1	1
NM_016704	C6	2863	4.75813	9.51627	0.001	0.000105083	-13.2162	0.00103179	0.0052551	1	1
NM_022427	Gpr88	3450	4.92917	9.85834	0.001	0.000101437	-13.2671	0.000800468	0.00418931	1	1
NM_133199	Scn4a	6598	5.08946	10.1789	0.001	9.82e-05	-13.3133	0.000626333	0.00335837	1	1
NM_176829	4931440F15Rik	3274	5.25469	10.5094	0.001	9.52e-05	-13.3594	0.000488248	0.00269483	1	1
NM_145467	Itgbl1	2357	5.26062	10.5212	0.001	9.5e-05	-13.361	0.00294578	0.0132878	1	1
NM_152818	Osbp2	4138	5.26131	10.5226	0.001	9.5e-05	-13.3612	0.000485723	0.00268168	1	1
NM_175456	Abra	1762	5.57824	11.1565	0.001	8.96e-05	-13.4456	0.000298414	0.00173198	1	1
NM_010601	Kcnh3	3583	5.58682	11.1736	0.001	8.95e-05	-13.4478	0.000296413	0.0017209	1	1
NM_011786	Aloxe3	2538	5.58782	11.1756	0.001	8.95e-05	-13.4481	0.000296181	0.00172049	1	1
NM_001014424	Abi3bp	4502	5.75508	11.5102	0.001	8.69e-05	-13.4906	0.00304479	0.0136576	1	1
NM_019697	Kcnd2	4562	5.90441	11.8088	0.001	8.47e-05	-13.5276	0.000182105	0.00111257	1	1
NM_001081224	Prr16	2224	5.91884	11.8377	0.001	8.45e-05	-13.5311	0.00473714	0.0200571	1	1
NM_011436	Sorl1	6938	5.92427	11.8485	0.001	8.44e-05	-13.5324	0.000515104	0.00282398	1	1
NM_173404	Bmp3	3112	5.92527	11.8505	0.001	8.44e-05	-13.5327	0.00198206	0.00931287	1	1
NM_001038703	Gpr146	4145	6.23324	12.4665	0.001	8.02e-05	-13.6058	0.000110953	0.000706334	1	1
NM_020277	Trpm5	4383	6.23555	12.4711	0.001	8.02e-05	-13.6063	0.000110752	0.000705296	1	1
NM_001164659	Trank1	10553	6.24548	12.491	0.001	8.01e-05	-13.6086	0.000109895	0.000701025	1	1
NM_029509	Gbp8	2459	6.40377	12.8075	0.001	7.81e-05	-13.6447	8.62e-05	0.000561163	1	1
NM_021426	Nkain4	950	6.55729	13.1146	0.001	7.63e-05	-13.6789	6.79e-05	0.000451932	1	1
NM_175543	Rab11fip4	3145	7.04887	14.0977	0.001	7.09e-05	-13.7832	3.24e-05	0.000229739	1	1
NM_028804	Ccdc3	2769	7.06708	14.1342	0.001	7.08e-05	-13.7869	3.19e-05	0.000227181	1	1
NM_011469	Sprr2b	699	7.22303	14.4461	0.001	6.92e-05	-13.8184	2.51e-05	0.000181961	1	1
NM_024283	1500015O10Rik	888	7.88269	15.7654	0.001	6.34e-05	-13.9445	9.35e-06	7.39e-05	1	1
NM_172838	Slc16a12	3870	7.88403	15.7681	0.001	6.34e-05	-13.9447	9.34e-06	7.39e-05	1	1
NM_053217	Ifit1bl2	3365	8.03654	16.0731	0.001	6.22e-05	-13.9724	7.37e-06	5.95e-05	1	1
NM_030024	Prr15	1381	8.2112	16.4224	0.001	6.09e-05	-14.0034	5.72e-06	4.7e-05	1	1
NM_001195431	Islr	2111	9.3661	18.7322	0.001	5.34e-05	-14.1932	1.02e-06	9.54e-06	1	1
NM_008320	Irf8	2829	10.0062	20.0124	0.001	5e-05	-14.2886	3.89e-07	3.87e-06	1	1
NM_009141	Cxcl5	1655	10.5077	21.0155	0.001	4.76e-05	-14.3592	1.86e-07	1.91e-06	1	1
NM_177920	Serpina7	2368	10.67	21.34	0.001	4.69e-05	-14.3813	1.46e-07	1.53e-06	1	1
NM_012043	Islr	2243	11.3215	22.643	0.001	4.42e-05	-14.4668	5.52e-08	6.13e-07	1	1
NM_028903	Scara5	3809	12.1436	24.2873	0.001	4.12e-05	-14.5679	1.64e-08	1.94e-07	1	1
NM_001014423	Abi3bp	4694	12.9804	25.9608	0.001	3.85e-05	-14.664	4.81e-09	6.13e-08	1	1
NM_008524	Lum	2075	13.9465	27.8931	0.001	3.59e-05	-14.7676	1.15e-09	1.59e-08	1	1
NM_023608	Gdpd2	2610	13.9795	27.959	0.001	3.58e-05	-14.771	1.09e-05	8.54e-05	1	1
NM_010616	Kif12	2250	14.6094	29.2187	0.001	3.42e-05	-14.8346	4.35e-10	6.35e-09	1	1
NM_009776	Serping1	1837	15.7675	31.5351	0.001	3.17e-05	-14.9447	8.03e-11	1.28e-09	1	1
NM_029726	Trdn	4514	16.25	32.5001	0.001	3.08e-05	-14.9882	3.94e-11	6.47e-10	1	1
NM_011196	Ptger3	2090	17.0948	34.1896	0.001	2.92e-05	-15.0613	1.17e-11	2.05e-10	1	1
NM_178678	Lrrtm3	3852	17.5629	35.1258	0.001	2.85e-05	-15.1002	5.84e-12	1.06e-10	1	1
NR_040692	NA	990	17.722	35.444	0.001	2.82e-05	-15.1133	4.62e-12	8.43e-11	1	1
NM_146240	Rassf9	2118	18.7421	37.4841	0.001	2.67e-05	-15.194	6.03e-10	8.61e-09	1	1
NM_022014	Fn3k	1006	18.8771	37.7541	0.001	2.65e-05	-15.2043	8.7e-13	1.69e-11	1	1
NM_145835	Lctl	2187	21.1853	42.3707	0.001	2.36e-05	-15.3708	3.15e-14	6.95e-13	1	1
NR_015503	A330040F15Rik	1106	22.8069	45.6138	0.001	2.19e-05	-15.4772	5.26e-12	9.55e-11	1	1
NM_001038699	Fn3k	3882	22.8191	45.6381	0.001	2.19e-05	-15.478	3.03e-15	7.4e-14	1	1
NM_028880	Lrrtm1	2536	23.9705	47.941	0.001	2.09e-05	-15.549	5.87e-16	1.5e-14	1	1
NM_001037915	Ripply1	679	25.7604	51.5207	0.001	1.94e-05	-15.6529	4.59e-17	1.25e-15	1	1
NR_045048	Gm19990	1221	26.9336	53.8672	0.001	1.86e-05	-15.7171	8.92e-18	2.55e-16	1	1
NM_007831	Dcc	10325	29.2318	58.4635	0.001	1.71e-05	-15.8352	3.54e-19	1.11e-17	1	1
NM_010074	Dpp4	5268	32.8435	65.6869	0.001	1.52e-05	-16.0033	2.34e-21	8.28e-20	1	1
NM_144834	Serpina10	1570	47.4663	94.9325	0.001	1.05e-05	-16.5346	5.09e-16	1.31e-14	2	1
NM_029550	Keg1	1678	66.1851	132.37	0.001	7.55e-06	-17.0142	2.25e-40	1.94e-38	2	1
NM_153133	Rdh9	2698	9.34668	18.3762	0.317165	0.0172595	-5.85646	8.47e-06	6.77e-05	1	1
NM_001030289	NA	1656	4.09564	7.86913	0.322149	0.0409383	-4.6104	0.0119231	0.0443146	1	1
NM_172799	Ttll6	3223	4.26749	8.21282	0.322149	0.0392251	-4.67208	0.00952087	0.0365196	1	1
NM_176919	Ppm1h	2947	4.76042	9.19868	0.322149	0.0350212	-4.83563	0.00489641	0.0206385	1	1
NM_177667	Ttc22	2535	5.41792	10.5137	0.322149	0.0306409	-5.0284	0.00200101	0.00939016	1	1
NM_001034097	Tnfsfm13	2235	6.2349	12.1476	0.322149	0.0265195	-5.2368	0.00149116	0.00725662	1	1
NM_007427	Agrp	685	5.59027	10.829	0.351592	0.0324678	-4.94485	0.0015896	0.00767999	1	1
NM_172840	Vwa2	3885	6.74086	13.1301	0.351592	0.0267775	-5.22284	0.00032578	0.00187288	1	1
NM_080467	Atp6v0a4	3300	7.57617	14.8007	0.351592	0.023755	-5.39562	0.000103155	0.000662751	1	1
NR_045342	4933411E08Rik	1704	4.91401	9.19369	0.634329	0.0689962	-3.85734	0.011399	0.0426363	1	1
NM_027997	Serpina9	1694	5.57185	10.5094	0.634329	0.0603584	-4.0503	0.00504279	0.0211511	1	1
NR_028304	C4bp-ps1	754	5.90546	11.1766	0.634329	0.0567552	-4.1391	0.0115179	0.043064	1	1
NM_001110778	Adam11	5129	7.20974	13.7852	0.634329	0.0460154	-4.44174	0.000625499	0.00335581	1	1
NM_001034059	Ccdc160	1536	7.86952	15.1047	0.634329	0.0419954	-4.57362	0.000266486	0.0015621	1	1
NM_010491	Iapp	725	10.3302	20.026	0.634329	0.0316753	-4.9805	1.04e-05	8.16e-05	1	1
NM_134112	Kctd1	1772	13.2881	25.9419	0.634329	0.0244519	-5.35391	1.98e-07	2.03e-06	1	1
NM_001004455	Cys1	1767	18.0612	35.488	0.634329	0.0178745	-5.80596	3.14e-10	4.66e-09	1	1
NM_009200	Slc1a6	2089	22.1447	43.6551	0.634329	0.0145305	-6.10478	1.22e-12	2.36e-11	1	1
NM_009252	Serpina3n	2085	50.53	100.426	0.634329	0.00631641	-7.30668	6.82e-29	3.65e-27	2	1
NM_009349	Inmt	1023	141.684	282.734	0.634329	0.00224355	-8.8	7.78e-74	1.98e-71	2	1
NM_026935	Sult1c2	1465	248.792	496.949	0.634329	0.00127645	-9.61365	1.71e-115	1.34e-112	3	1
NM_138304	Calml4	861	7.72496	14.8106	0.639314	0.0431659	-4.53396	0.00894706	0.0345797	1	1
NM_007914	Ehf	4387	32.1725	63.7057	0.639314	0.0100354	-6.63876	1.74e-18	5.21e-17	1	1
NM_010321	Gnmt	1042	5.4177	10.1911	0.644298	0.0632216	-3.98344	0.00615648	0.0251415	1	1
NR_040276	4732490B19Rik	2446	5.5818	10.5193	0.644298	0.0612491	-4.02917	0.00501497	0.0210768	1	1
NM_023898	Pde6h	574	6.72873	12.8132	0.644298	0.0502841	-4.31376	0.00117041	0.00587359	1	1
NR_045168	4930447N08Rik	1156	7.53528	14.4263	0.644298	0.0446615	-4.48483	0.000409724	0.00229991	1	1
NM_001160403	Il1rapl1	2739	9.99237	19.3404	0.644298	0.0333135	-4.90775	0.0051628	0.0216015	1	1
NM_027442	Ddo	3002	11.8342	23.0242	0.644298	0.0279835	-5.15928	5.19e-06	4.3e-05	1	1
NM_031258	Chrdl1	4190	19.0217	37.3991	0.644298	0.0172276	-5.85913	8.39e-11	1.33e-09	1	1
NM_153408	Neurl3	2583	31.6655	62.6867	0.644298	0.0102781	-6.60429	3.39e-18	9.9e-17	1	1
NM_172604	Scara3	3405	66.1697	131.695	0.644298	0.00489235	-7.67526	2.27e-37	1.77e-35	2	1
NM_011339	Cxcl15	2127	1311.17	2621.7	0.644298	0.000245756	-11.9905	7.36e-306	4.61e-302	5	1
NM_031176	Tnxb	9569	5.59985	10.4965	0.703184	0.0669922	-3.89986	0.00496499	0.0208994	1	1
NM_028894	Lonrf3	7392	8.72799	16.7528	0.703184	0.0419741	-4.57436	0.00601339	0.0246465	1	1
NM_008966	Ptgfr	4414	9.39445	18.0857	0.703184	0.0388806	-4.6848	3.72e-05	0.000261116	1	1
NM_008829	Pgr	6889	12.8245	24.9459	0.703184	0.0281884	-5.14876	3.77e-07	3.76e-06	1	1
NM_172854	Olfml2a	2409	13.1747	25.6462	0.703184	0.0274186	-5.1887	2.39e-07	2.43e-06	1	1
NM_024286	Popdc3	1851	25.792	50.8809	0.703184	0.0138202	-6.17708	9.12e-15	2.14e-13	1	1
NM_027616	Ccdc178	3335	73.9045	147.106	0.703184	0.00478012	-7.70874	1.95e-41	1.75e-39	2	1
NM_001163388	Apopt1	684	6.72539	12.4843	0.966447	0.0774128	-3.69128	0.00313432	0.0140024	1	1
NM_028799	Tgm5	2531	7.04398	13.1215	0.966447	0.0736536	-3.7631	0.00212861	0.0099147	1	1
NM_008738	Nrtn	1023	14.5913	28.2162	0.966447	0.0342515	-4.86769	0.00975241	0.0372406	1	1
NM_001177364	NA	7526	9.17873	17.3715	0.985921	0.056755	-4.13911	0.00102576	0.00522865	1	1
NM_001167991	Hook2	2614	5.74701	10.4981	0.99589	0.0948635	-3.398	0.00992036	0.0378037	1	1
NM_053253	Zmynd10	1783	10.0283	19.0606	0.99589	0.0522485	-4.25847	5.5e-05	0.000373736	1	1
NM_009150	Selenbp1	1685	47.9666	94.9129	1.02035	0.0107504	-6.53947	2.24e-26	1.05e-24	2	1
NM_016689	Aqp3	1763	7.24758	13.4698	1.02533	0.0761207	-3.71557	0.00171235	0.00818886	1	1
NM_009780	C4b	5427	20.6848	40.1009	1.26866	0.0316367	-4.98226	2.53e-10	3.81e-09	1	1
NM_009144	Sfrp2	2001	139.674	278.079	1.26866	0.00456223	-7.77605	1.49e-58	2.33e-56	2	1
NM_001163175	Begain	2728	7.211	13.1434	1.27863	0.0972831	-3.36167	0.00404256	0.0174223	1	1
NM_023476	Tinagl1	2095	7.37441	13.4702	1.27863	0.0949227	-3.3971	0.00336124	0.0148607	1	1
NM_145132	Mchr1	2205	19.0438	36.809	1.27863	0.0347368	-4.84739	2.06e-09	2.77e-08	1	1
NM_027077	1700016C15Rik	749	8.02116	14.7587	1.28361	0.0869731	-3.52329	0.00159859	0.00771174	1	1
NM_001081123	Arhgap36	3039	6.8954	12.5022	1.2886	0.10307	-3.27831	0.00582078	0.0239547	1	1
NM_021331	G6pc2	2012	20.67	40.0513	1.2886	0.0321736	-4.95798	2.56e-10	3.84e-09	1	1
NM_173864	C1s2	2662	7.3868	13.4361	1.33751	0.0995463	-3.32849	0.00454869	0.0193639	1	1
NM_025557	Pcp4l1	1575	7.73068	14.1239	1.33751	0.0946989	-3.40051	0.00228604	0.0105642	1	1
NM_001009978	Pde1a	1635	8.05142	14.7653	1.33751	0.0905847	-3.46459	0.00157561	0.00762024	1	1
NM_146230	Acaa1b	1669	8.2193	15.1011	1.33751	0.0885706	-3.49703	0.00130194	0.00644932	1	1
NM_001199940	Serpina3i	2193	12.0076	22.6777	1.33751	0.0589791	-4.08365	1.43e-05	0.00010929	1	1
NM_024237	Fbln7	2922	14.9531	28.5686	1.33751	0.0468176	-4.41681	3.68e-07	3.68e-06	1	1
NM_172621	Clic5	5870	18.0616	34.7857	1.33751	0.0384501	-4.70087	7.21e-09	8.96e-08	1	1
NR_027959	B830017H08Rik	1119	11.5068	21.671	1.3425	0.061949	-4.01278	0.00212748	0.0099119	1	1
NM_001081147	Oxtr	4568	7.57307	13.7986	1.34748	0.0976532	-3.35619	0.00274699	0.0125008	1	1
NR_030669	1700034H15Rik	4362	7.90308	14.4587	1.34748	0.0931954	-3.4236	0.00188779	0.00892345	1	1
NM_001143777	Fam13c	3398	8.24399	15.1405	1.34748	0.0889985	-3.49008	0.00794875	0.0313399	1	1
NR_015485	1700108F19Rik	872	11.1851	21.0227	1.34748	0.0640964	-3.96361	3.89e-05	0.00027201	1	1
NM_177577	Dcdc2a	6894	33.341	65.3344	1.34748	0.0206244	-5.59951	1.02e-14	2.39e-13	1	1
NR_002866	Dio3os	1280	13.8374	26.2684	1.40637	0.0535383	-4.22328	1.52e-06	1.38e-05	1	1
NM_016854	Ppp1r3c	2696	20.574	39.7417	1.40637	0.0353877	-4.82061	3.03e-10	4.5e-09	1	1
NM_019444	Ramp2	872	26.4911	51.5758	1.40637	0.027268	-5.19665	3.31e-08	3.77e-07	1	1
NM_080437	Celsr3	11558	8.49332	15.4008	1.58582	0.10297	-3.2797	0.00788374	0.0311293	1	1
NM_001037743	NA	1507	16.5438	31.4818	1.60576	0.0510059	-4.29319	5.01e-07	4.9e-06	1	1
NM_172831	E230025N22Rik	2016	27.2226	52.8394	1.60576	0.0303895	-5.04029	2.72e-13	5.5e-12	1	1
NM_181849	Fgb	1575	71.9136	142.221	1.60576	0.0112906	-6.46874	4.39e-37	3.4e-35	2	1
NM_207666	NA	1532	16.59	31.5692	1.61074	0.0510226	-4.29272	7.28e-06	5.88e-05	1	1
NM_019583	Il17rb	2061	20.3405	39.0703	1.61074	0.0412268	-4.60027	4.78e-06	3.99e-05	1	1
NM_012033	Tinag	1708	20.2165	38.7929	1.64019	0.0422807	-4.56386	1.82e-09	2.47e-08	1	1
NM_031391	Gtf2a1	5704	7.58693	13.4847	1.68911	0.12526	-2.997	0.00568684	0.0234857	1	1
NM_017370	Hp	1365	189.48	377.272	1.68911	0.00447716	-7.8032	7.43e-41	6.56e-39	3	1
NM_011129	Sept4	1649	35.3365	68.9494	1.72353	0.0249971	-5.3221	1.05e-17	2.97e-16	1	1
NM_146173	Tspan33	1959	7.76956	13.7812	1.75796	0.127562	-2.97072	0.00473584	0.0200561	1	1
NM_010346	Grb7	2413	9.63792	17.3728	1.90299	0.109538	-3.1905	0.00286785	0.0129816	1	1
NM_172119	Dio3	1872	9.97604	18.0391	1.91296	0.106045	-3.23725	0.00084684	0.00440868	1	1
NM_173375	Fam180a	1528	24.2669	46.6208	1.91296	0.0410323	-4.6071	3e-08	3.43e-07	1	1
NM_001025364	Rtn2	1064	9.02018	16.1174	1.92293	0.119307	-3.06725	0.00751618	0.0298598	1	1
NM_001039554	Angptl7	2062	9.84156	17.7602	1.92293	0.108272	-3.20727	0.000997745	0.00509829	1	1
NM_016671	Il27ra	2671	12.1262	22.3294	1.92293	0.0861162	-3.53757	8e-05	0.000524146	1	1
NM_175309	Upk3b	2036	15.914	29.9051	1.92293	0.0643009	-3.95902	1.03e-06	9.57e-06	1	1
NM_019455	Hpgds	3298	14.452	26.9712	1.93289	0.0716651	-3.80258	0.000164613	0.00101361	1	1
NM_013655	Cxcl12	3173	8.54378	15.1157	1.97184	0.13045	-2.93843	0.00396638	0.017149	1	1
NM_001004180	Fam222a	2717	10.1838	18.3859	1.98181	0.10779	-3.21371	0.00552052	0.0228994	1	1
NM_173769	Zfp641	3673	13.7991	25.6165	1.98181	0.0773647	-3.69218	1.22e-05	9.42e-05	1	1
NM_029600	Abcc3	5002	28.3989	54.816	1.98181	0.0361539	-4.78971	2.71e-13	5.49e-12	1	1
NM_025956	1700011H14Rik	1167	103.744	205.506	1.98181	0.00964357	-6.69622	1.13e-51	1.45e-49	2	1
NM_144796	Susd4	2035	7.41109	12.8304	1.99178	0.155239	-2.68744	0.0126654	0.046713	1	1
NR_040287	A730020E08Rik	1661	17.2755	32.5348	2.01624	0.0619717	-4.01225	2.12e-07	2.16e-06	1	1
NM_008486	Anpep	3439	72.981	143.921	2.0407	0.0141793	-6.14007	6.35e-33	4.22e-31	2	1
NM_172463	Sned1	4474	79.0599	156.079	2.0407	0.0130748	-6.25707	1.82e-20	6.16e-19	2	1
NM_001252414	Rpain	896	7.74338	13.4361	2.05067	0.152624	-2.71195	0.0115526	0.0431592	1	1
NM_001081078	Lct	6166	9.59877	17.088	2.10955	0.123452	-3.01797	0.00136821	0.00672622	1	1
NM_145079	Ugt1a6a	3302	20.4175	38.7255	2.10955	0.0544745	-4.19828	1.96e-07	2.01e-06	1	1
NM_008600	Mip	2143	8.17473	14.1094	2.24009	0.158766	-2.65502	0.010179	0.0386685	1	1
NM_001159344	Casz1	7966	8.02337	13.7722	2.27452	0.165152	-2.59813	0.0118713	0.0441917	1	1
NM_010947	Ntn3	4912	8.87419	15.4494	2.29898	0.148807	-2.74849	0.00693532	0.0278346	1	1
NM_139200	Cytip	5735	26.6151	50.8723	2.35786	0.0463486	-4.43133	9.04e-12	1.61e-10	1	1
NM_201607	Pde4c	3203	14.3178	26.2727	2.36285	0.0899353	-3.47497	1.66e-05	0.000124879	1	1
NM_001099917	Smim24	575	10.7568	19.0524	2.46114	0.129178	-2.95257	0.000812037	0.00424395	1	1
NR_027894	A930005H10Rik	721	14.401	26.2546	2.54729	0.0970223	-3.36554	3.21e-05	0.000228289	1	1
NM_026235	Larp6	2308	10.4697	18.3822	2.55725	0.139116	-2.84564	0.00191599	0.00903217	1	1
NM_178224	Cbs	2366	14.7578	26.9583	2.55725	0.0948598	-3.39806	2.23e-05	0.000163703	1	1
NM_013912	Apln	3148	10.8257	19.0743	2.57719	0.135114	-2.88776	0.00241615	0.0111272	1	1
NM_153598	Ugt2b34	3048	15.4211	28.2649	2.57719	0.0911798	-3.45514	1.09e-05	8.5e-05	1	1
NM_001025570	Prrx1	4098	9.67324	16.7403	2.60617	0.155683	-2.68332	0.00424502	0.0181989	1	1
NM_028478	Rassf6	1958	13.7984	24.9905	2.60617	0.104286	-3.26138	6.35e-05	0.000424996	1	1
NM_147220	Abca9	6268	25.2739	47.9267	2.62112	0.0546903	-4.19257	1.42e-10	2.19e-09	1	1
NM_177763	Lhfpl4	4782	11.6651	20.7041	2.62611	0.12684	-2.97892	0.000591545	0.00319278	1	1
NM_009155	Selenop	2030	12.1347	21.6433	2.62611	0.121336	-3.04292	0.000359694	0.00204596	1	1
NM_020287	Insm2	3102	12.6356	22.6451	2.62611	0.115968	-3.1082	0.000214874	0.00128526	1	1
NR_033608	1700084J12Rik	731	9.20137	15.7472	2.65555	0.168636	-2.56801	0.00676154	0.0272593	1	1
NM_177898	Nek5	2404	13.1556	23.6361	2.67503	0.113175	-3.14337	0.000126687	0.000799194	1	1
NR_027895	A930005H10Rik	973	19.7238	36.7626	2.685	0.073036	-3.77525	9.01e-08	9.71e-07	1	1
NM_001177536	Prdm11	1870	8.9015	15.113	2.68998	0.177991	-2.49013	0.00913919	0.0352137	1	1
NM_001037923	Lekr1	2463	12.0676	21.3913	2.74388	0.128271	-2.96273	0.0092807	0.0356712	1	1
NM_026562	Cntd1	2228	8.91607	15.0783	2.75385	0.182637	-2.45295	0.00909715	0.0350661	1	1
NM_018784	St3gal6	1593	11.3346	19.7359	2.93331	0.148628	-2.75022	0.00845402	0.0330135	1	1
NM_001033498	Gramd2	1368	21.8554	40.7626	2.94826	0.0723275	-3.78931	2.08e-08	2.43e-07	1	1
NM_176952	6430573F11Rik	1825	51.7698	100.557	2.98269	0.0296616	-5.07526	1.45e-23	5.86e-22	2	1
NM_026516	Tmem178	1696	45.3188	87.6453	2.99219	0.0341398	-4.8724	2.71e-20	9.04e-19	2	1
NR_040272	9530051G07Rik	4414	11.0251	19.053	2.99718	0.157307	-2.66834	0.00208584	0.00974445	1	1
NM_177664	Plppr4	5690	10.0515	17.1009	3.00216	0.175555	-2.51	0.00528703	0.0220477	1	1
NM_153054	Slc18a1	3118	10.1365	17.0913	3.18162	0.186154	-2.42543	0.00773751	0.0306097	1	1
NM_011921	Aldh1a7	2060	14.7169	26.2523	3.18162	0.121194	-3.04461	9.56e-05	0.000617578	1	1
NM_145379	Mrgprf	2006	15.7233	28.2551	3.19158	0.112956	-3.14617	3.48e-05	0.000245463	1	1
NM_177384	Ttc16	2688	15.2118	27.212	3.21152	0.118019	-3.08291	0.000950383	0.00488549	1	1
NM_026680	Golt1a	1842	46.1043	88.9971	3.21152	0.0360857	-4.79243	3.91e-16	1.01e-14	2	1
NM_031199	Tgfa	4229	10.6445	18.0675	3.22149	0.178303	-2.4876	0.00494156	0.0208101	1	1
NM_153574	Fam13a	4300	24.4289	45.6173	3.2405	0.0710367	-3.81529	2.87e-09	3.78e-08	1	1
NM_028979	Cyp2j9	1944	24.5978	45.9252	3.27041	0.0712116	-3.81174	2.83e-08	3.25e-07	1	1
NM_001195540	Dclk1	5175	23.8176	44.3158	3.31932	0.0749016	-3.73886	5.85e-09	7.34e-08	1	1
NM_177822	Mslnl	2628	35.3404	67.3615	3.31932	0.0492763	-4.34296	1.18e-14	2.74e-13	1	1
NM_028944	P4htm	1810	12.6648	21.9904	3.33926	0.151851	-2.71927	0.000764989	0.00401929	1	1
NR_024093	Gm44505	3350	16.1584	28.9187	3.39815	0.117507	-3.08918	2.37e-05	0.000173141	1	1
NM_001100462	Tmem221	1539	11.2236	19.0196	3.42759	0.180213	-2.47222	0.00306155	0.013723	1	1
NM_001033668	Dnah1	12872	18.1439	32.8308	3.45703	0.105298	-3.24744	2.99e-06	2.59e-05	1	1
NM_008489	Lbp	2528	163.954	324.34	3.56763	0.0109997	-6.50639	1.29e-31	8.09e-30	3	1
NR_045078	Gm3716	2872	25.941	48.2895	3.59256	0.0743963	-3.74863	3.09e-05	0.000220533	1	1
NM_011281	Rorc	2503	22.824	42.0216	3.62652	0.0863014	-3.53447	4.22e-08	4.75e-07	1	1
NM_027865	Tmem25	2354	14.7927	25.934	3.65144	0.140798	-2.82831	0.000175803	0.00107547	1	1
NM_153105	Cldn19	4236	14.0314	24.323	3.73977	0.153754	-2.7013	0.000381354	0.00215288	1	1
NM_008546	Mfap2	1084	19.4845	35.153	3.81594	0.108553	-3.20353	2.98e-06	2.59e-05	1	1
NM_020261	Psg23	2179	10.8254	17.751	3.89975	0.219693	-2.18644	0.010871	0.0409381	1	1
NR_026741	Gm14379	1901	10.8292	17.7437	3.91471	0.220625	-2.18033	0.0108605	0.040915	1	1
NM_031166	Id4	1660	17.561	31.1782	3.94369	0.126488	-2.98292	0.000942917	0.00484977	1	1
NM_013415	Atp1b2	2959	27.2936	50.6236	3.96362	0.078296	-3.67492	8.09e-10	1.14e-08	1	1
NM_010768	Matk	1734	20.7223	37.4759	3.96861	0.105897	-3.23926	8.83e-07	8.34e-06	1	1
NM_011772	Ikzf4	3580	23.3567	42.7055	4.00802	0.0938526	-3.41346	5.6e-08	6.22e-07	1	1
NR_024328	9230116N13Rik	2097	14.4863	24.9601	4.01254	0.160758	-2.63703	0.000429502	0.00239733	1	1
NM_172448	Rnf43	4336	21.5241	39.0356	4.01254	0.102792	-3.2822	1.23e-06	1.13e-05	1	1
NR_027987	C030016D13Rik	2595	13.3315	22.6404	4.02251	0.177669	-2.49273	0.00124416	0.00619246	1	1
NM_007863	Mpp3	2860	28.4447	52.8669	4.02251	0.0760874	-3.7162	4.13e-05	0.000287671	1	1
NM_010071	Dok2	1717	29.9609	55.8305	4.09136	0.0732819	-3.7704	3.09e-09	4.05e-08	1	1
NM_177566	Arhgef15	4213	13.3997	22.6736	4.12579	0.181965	-2.45827	0.00121851	0.00608576	1	1
NM_001004155	9930012K11Rik	2004	11.5884	19.0265	4.15025	0.218129	-2.19674	0.00605667	0.0248005	1	1
NM_001172055	Bdh2	1172	23.7462	43.3243	4.168	0.0962046	-3.37775	7.68e-08	8.38e-07	1	1
NM_008963	Ptgds	806	64.6096	125.041	4.17797	0.0334127	-4.90346	2.04e-27	1.02e-25	2	1
NM_001113545	Lima1	4245	12.1105	20.0336	4.18747	0.209023	-2.25827	0.00563594	0.0233062	1	1
NM_020011	Sphk2	3790	11.3022	18.3974	4.20695	0.228671	-2.12865	0.0111039	0.0416899	1	1
NM_145148	Frmd4b	5043	30.5053	56.7916	4.2191	0.074291	-3.75067	2.53e-11	4.27e-10	1	1
NM_008176	Cxcl1	964	53.0505	101.864	4.23685	0.0415932	-4.58751	2.49e-05	0.000180806	2	1
NM_153541	Zbtb8b	3288	62.6951	121.153	4.23685	0.034971	-4.8377	1.76e-26	8.34e-25	2	1
NM_028918	Ttc25	2818	13.6571	22.9845	4.3297	0.188375	-2.40832	0.00154153	0.00747852	1	1
NM_010361	Gstt2	1370	11.5429	18.7017	4.38407	0.234421	-2.09283	0.00952756	0.0365304	1	1
NR_028101	Gm12191	524	13.9077	23.3381	4.47738	0.191849	-2.38196	0.00129941	0.00643848	1	1
NM_025330	Hsd17b14	1365	14.4332	24.3174	4.54903	0.187069	-2.41836	0.00123893	0.0061697	1	1
NM_144538	Rab3il1	2320	29.027	53.495	4.559	0.085223	-3.55261	6.85e-10	9.71e-09	1	1
NM_001081125	Gli2	6708	14.4409	24.2839	4.59795	0.189341	-2.40094	0.00123622	0.00615949	1	1
NM_177580	Baiap2l2	2072	11.8343	19.0606	4.60792	0.241751	-2.04841	0.0111292	0.0417543	1	1
NM_007883	Dsg2	5730	16.9249	29.2418	4.60792	0.15758	-2.66585	0.000133559	0.000838603	1	1
NM_009251	Serpina3g	2030	51.9153	99.2127	4.61789	0.0465453	-4.42522	1.01e-20	3.48e-19	2	1
NM_028886	Lrguk	3058	11.8336	19.0398	4.62739	0.243038	-2.04075	0.0111309	0.0417543	1	1
NM_001025379	Sema3g	3686	19.7305	34.8042	4.65684	0.133801	-2.90184	9.38e-06	7.42e-05	1	1
NM_173379	P3h2	2248	18.277	31.8772	4.67677	0.146712	-2.76894	3.85e-05	0.000269099	1	1
NM_026835	Ms4a6d	1401	16.2963	27.906	4.68674	0.167948	-2.57392	0.00024221	0.00143683	1	1
NM_010332	Ednra	3643	27.6682	50.6007	4.73566	0.0935888	-3.41752	3.09e-09	4.04e-08	1	1
NM_182808	Fam19a1	3252	38.9771	73.2186	4.73566	0.0646784	-3.95057	1.59e-14	3.64e-13	2	1
NM_001177878	Phka2	4341	28.9932	53.1919	4.79455	0.0901368	-3.47174	7.7e-10	1.09e-08	1	1
NM_001005424	Gm996	4704	25.2552	45.6642	4.84626	0.106128	-3.23612	7.44e-08	8.12e-07	1	1
NM_001198955	Gm7694	3833	29.1849	53.5185	4.85125	0.0906461	-3.46361	1.32e-09	1.81e-08	1	1
NM_001029985	Kcp	4905	12.6014	20.3465	4.85623	0.238676	-2.06687	0.00875362	0.0339858	1	1
NM_008185	Gstt1	1049	25.9118	46.9624	4.86121	0.103513	-3.27212	3.82e-08	4.33e-07	1	1
NM_013563	Il2rg	1612	13.4477	22.0242	4.87118	0.221175	-2.17674	0.00449321	0.0191759	1	1
NM_139234	NA	2406	19.0209	33.1557	4.88614	0.147369	-2.76249	3.28e-05	0.000231994	1	1
NM_010889	Neb	22489	14.9287	24.9422	4.91512	0.19706	-2.34329	0.00130324	0.00645405	1	1
NM_026257	Ubxn11	1559	29.5351	54.1402	4.93007	0.0910612	-3.45702	9.27e-10	1.3e-08	1	1
NM_178396	Car12	3716	18.671	32.1785	5.16343	0.160462	-2.6397	7.8e-05	0.000512801	1	1
NM_011413	C4a	5369	14.2506	23.3328	5.16841	0.221508	-2.17457	0.00353292	0.0155103	1	1
NM_027570	Ldhd	2235	20.6486	36.1238	5.1734	0.143213	-2.80377	1.27e-05	9.78e-05	1	1
NM_181344	C1rl	3010	123.785	242.337	5.23228	0.0215909	-5.53343	3.14e-52	4.16e-50	2	1
NM_053088	Ifitm5	734	12.9682	20.6992	5.23727	0.253018	-1.98269	0.00992786	0.0378184	1	1
NM_138686	Cys1	1838	62.8605	120.459	5.26172	0.0436805	-4.51687	7.16e-25	3.09e-23	2	1
NM_008746	Ntrk3	2978	16.6002	27.8993	5.30114	0.190009	-2.39586	0.00050699	0.002786	1	1
NM_172777	Gbp9	3633	48.8193	92.3375	5.30114	0.0574104	-4.12254	2.88e-18	8.5e-17	2	1
NR_033624	5031434O11Rik	719	13.3394	21.3188	5.36002	0.251422	-1.99181	0.00761735	0.0302107	1	1
NM_021050	Cftr	6305	25.0379	44.7158	5.36002	0.119869	-3.06048	1.31e-06	1.2e-05	1	1
NM_194344	Sh3tc1	4549	15.9782	26.5765	5.37996	0.202433	-2.30448	0.000882559	0.00457498	1	1
NM_001081100	Morn1	1661	17.3917	29.2535	5.52997	0.189036	-2.40327	0.000408178	0.0022926	1	1
NM_025506	Riiad1	628	17.9288	30.1999	5.65771	0.187342	-2.41625	0.000263789	0.00154968	1	1
NR_033214	B430212C06Rik	2623	23.6901	41.7175	5.6627	0.135739	-2.88109	1.39e-06	1.27e-05	1	1
NM_139228	Rhbdl3	3767	28.7968	51.862	5.73155	0.110515	-3.17768	9.56e-09	1.17e-07	1	1
NM_197988	1190005I06Rik	752	16.9904	28.222	5.75881	0.204054	-2.29298	0.00258086	0.0118105	1	1
NM_175445	Rassf2	4825	24.2893	42.702	5.87658	0.137618	-2.86125	0.000669931	0.0035667	1	1
NM_199422	S100a7a	741	20.5178	35.149	5.88655	0.167474	-2.57799	4.42e-05	0.000306716	1	1
NM_009023	Rapsn	1620	23.631	41.3555	5.90648	0.142822	-2.80771	1.95e-05	0.000145389	1	1
NM_001190451	Dcn	1886	84.4641	162.934	5.99435	0.0367901	-4.76454	1.16e-33	7.89e-32	2	1
NM_144518	2900011O08Rik	2355	16.48	26.9358	6.02426	0.223653	-2.16067	0.00143226	0.00701172	1	1
NM_172290	Ntm	1808	54.0977	102.147	6.04872	0.059216	-4.07787	8.6e-20	2.78e-18	2	1
NM_019875	Abcb9	3334	17.8998	29.5614	6.23814	0.211023	-2.24453	0.000673272	0.00358348	1	1
NR_040563	Gm10560	843	14.1447	21.9924	6.29703	0.286328	-1.80426	0.0124622	0.0460629	1	1
NM_133836	Il15ra	1465	15.9905	25.5952	6.38582	0.249492	-2.00293	0.00318911	0.01421	1	1
NM_152803	Hpse	3082	20.4445	34.4958	6.39314	0.185331	-2.43183	0.000184979	0.0011272	1	1
NM_016687	Sfrp4	1780	80.5817	154.739	6.42477	0.0415201	-4.59005	2.42e-23	9.66e-22	2	1
NM_138683	Rspo1	1834	3.22601	0.001	6.45202	6452.02	12.6555	0.00992198	0.0378037	1	1
NM_177471	Ccdc69	1419	19.1496	31.8471	6.45202	0.202594	-2.30334	0.000363354	0.00206365	1	1
NM_134152	Lpxn	1673	125.949	245.445	6.45202	0.026287	-5.24951	2.81e-28	1.46e-26	2	1
NM_144904	Ptbp3	6880	3.231	0.001	6.46199	6461.99	12.6578	0.0098828	0.0376791	1	1
NM_026672	Gstm7	1339	38.0482	69.5955	6.50094	0.0934103	-3.42027	8.16e-12	1.46e-10	1	1
NR_027818	1500011B03Rik	603	17.9037	29.2621	6.54534	0.22368	-2.16049	0.00103231	0.00525635	1	1
NM_177776	Smtnl2	2624	46.4485	86.3173	6.57976	0.0762276	-3.71354	1.64e-15	4.1e-14	2	1
NM_173047	Cbr3	1178	15.6183	24.6369	6.5997	0.267879	-1.90035	0.00602312	0.0246739	1	1
NM_027526	Rasgef1a	3236	17.7398	28.8799	6.5997	0.228522	-2.1296	0.00117576	0.00589887	1	1
NM_032002	Nrg4	1952	15.3076	23.9864	6.62868	0.276351	-1.85543	0.0118909	0.0442297	1	1
NM_021719	Cldn15	1878	16.6399	26.6311	6.64862	0.249656	-2.00199	0.00284599	0.0128951	1	1
NM_177695	Tmc3	4316	17.7826	28.9167	6.64862	0.229923	-2.12078	0.00116414	0.00584837	1	1
NM_183000	Asic3	1978	53.4352	100.182	6.68803	0.0667585	-3.9049	1.29e-18	3.91e-17	2	1
NM_001083188	Lig1	3186	3.35375	0.001	6.7075	6707.5	12.7116	0.00897783	0.0346701	1	1
NM_028377	Bbof1	2190	58.2205	109.714	6.72698	0.0613138	-4.02765	9.14e-21	3.16e-19	2	1
NM_010930	Nov	2366	30.4806	54.2119	6.74925	0.124498	-3.00581	2.61e-08	3.01e-07	1	1
NM_013757	Sytl4	3741	16.5097	26.243	6.77636	0.258216	-1.95335	0.00320325	0.0142629	1	1
NM_178278	Caps2	2760	21.5771	36.3779	6.77636	0.186277	-2.42448	0.00801193	0.0315427	1	1
NM_033073	Krt7	1602	27.3564	47.9165	6.79629	0.141836	-2.8177	2.87e-07	2.9e-06	1	1
NM_029798	Flywch2	688	20.4777	34.1274	6.82807	0.200076	-2.32138	0.00019282	0.00116704	1	1
NM_022311	Tcte2	1434	29.2323	51.5677	6.89693	0.133745	-2.90244	8.72e-08	9.44e-07	1	1
NM_029525	Prex2	11057	27.2828	47.6637	6.90191	0.144804	-2.78782	1.1e-06	1.02e-05	1	1
NM_029879	Rgs7bp	5828	16.2978	25.6548	6.94086	0.270548	-1.88604	0.0103142	0.0391475	1	1
NM_001033460	Drc1	2485	20.4177	33.7863	7.04913	0.208639	-2.26092	0.000214883	0.00128526	1	1
NM_007428	Agt	1856	1334.97	2662.8	7.13573	0.00267979	-8.54367	7.55e-282	3.55e-278	5	1
NM_054077	Prelp	3602	34.0851	61.025	7.14524	0.117087	-3.09435	5.17e-09	6.56e-08	1	1
NM_010207	Fgfr2	5223	29.4048	51.5856	7.22406	0.14004	-2.83609	1.37e-07	1.44e-06	1	1
NM_033541	Oas1c	2286	22.3253	37.4167	7.23403	0.193337	-2.37081	6.78e-05	0.000451525	1	1
NM_015755	Hunk	5009	143.876	280.478	7.27298	0.0259306	-5.2692	2.04e-56	2.98e-54	2	1
NR_028404	NA	4330	15.4794	23.6269	7.33186	0.310319	-1.68818	0.0133614	0.0489727	1	1
NM_053155	Clmn	11962	27.3285	47.3051	7.3518	0.155412	-2.68583	9.29e-07	8.72e-06	1	1
NM_001114609	Ino80d	13529	17.6304	27.899	7.36177	0.263872	-1.92209	0.00288301	0.0130377	1	1
NM_026153	Ankrd33b	1823	22.2109	37.06	7.36177	0.198645	-2.33174	0.000927566	0.00478259	1	1
NM_028595	Ms4a6c	1844	17.4191	27.2381	7.60011	0.279025	-1.84153	0.00469655	0.0199076	1	1
NM_001162998	Smim6	975	16.3066	24.9786	7.63454	0.305643	-1.71008	0.0104691	0.0396231	1	1
NM_001081351	Cped1	4898	33.0464	58.4583	7.63454	0.130598	-2.9368	8.89e-09	1.09e-07	1	1
NM_001001492	Lca5l	3170	16.3133	24.9677	7.659	0.306757	-1.70483	0.0104572	0.0395943	1	1
NM_178192	Hist1h4a	312	3.84087	0.001	7.68173	7681.73	12.9072	0.0136055	0.0497898	1	1
NM_170786	Cntf	1205	30.134	52.5502	7.71788	0.146867	-2.76742	1.32e-07	1.4e-06	1	1
NM_008137	Gna14	3383	3.89835	0.001	7.79671	7796.71	12.9286	0.00523837	0.021869	1	1
NR_027924	2010204K13Rik	826	26.4239	45.0093	7.83845	0.174152	-2.52158	5.62e-06	4.63e-05	1	1
NM_001162908	Sesn1	3182	20.6895	33.5306	7.84842	0.234067	-2.09501	0.000596575	0.00321643	1	1
NM_133733	Clmp	2929	31.9846	56.1207	7.84842	0.139849	-2.83806	4.14e-08	4.66e-07	1	1
NM_028889	Efhd1	1805	17.8793	27.9056	7.85294	0.281411	-1.82925	0.00469454	0.0199036	1	1
NM_010517	Igfbp4	2069	36.5935	65.3286	7.85839	0.12029	-3.05541	5.92e-10	8.47e-09	1	1
NM_001008793	Whrn	4013	3.93916	0.001	7.87833	7878.33	12.9437	0.0034875	0.0153589	1	1
NM_009778	C3	5147	1979.01	3950.13	7.8883	0.00199697	-8.96797	6.92e-122	6.5e-119	5	1
NM_008580	Map3k5	5393	49.2686	90.63	7.90731	0.0872482	-3.51873	1.54e-11	2.67e-10	2	1
NM_007472	Aqp1	2760	275.38	542.785	7.97616	0.0146949	-6.08854	1.37e-58	2.16e-56	3	1
NM_028757	Nebl	2980	4.025	0.001	8.05	8050	12.9748	0.00326184	0.014486	1	1
NM_001102563	Prrt2	2510	22.5984	37.1418	8.05499	0.216871	-2.20509	0.000141745	0.000884388	1	1
NM_001109040	Kif21a	6439	4.05086	0.001	8.10172	8101.72	12.984	0.00283095	0.0128362	1	1
NR_027658	Gm8883	1019	4.08778	0.001	8.17556	8175.56	12.9971	0.00274949	0.0125061	1	1
NM_011437	Sox10	2713	4.17751	0.001	8.35501	8355.01	13.0284	0.00446453	0.0190704	1	1
NM_177716	Ccdc184	2345	49.6156	90.8735	8.35766	0.0919703	-3.44269	1.6e-06	1.45e-05	2	1
NM_207649	Rcan2	3389	19.5057	30.5386	8.47278	0.277445	-1.84973	0.00292453	0.0132032	1	1
NR_045069	Gm16576	5404	20.0141	31.545	8.48321	0.268924	-1.89473	0.00205614	0.00962003	1	1
NM_008356	Il13ra2	1558	4.29076	0.001	8.58151	8581.51	13.067	0.00207722	0.00970901	1	1
NM_028973	Lrrc15	5323	4.3202	0.001	8.6404	8640.4	13.0769	0.00203001	0.0095049	1	1
NM_019725	Tle2	2994	26.1926	43.6881	8.6971	0.199073	-2.32863	2.69e-05	0.000194165	1	1
NM_010170	F2rl2	2464	4.36912	0.001	8.73823	8738.23	13.0931	0.0027418	0.0124802	1	1
NM_007925	Eln	3781	24.1124	39.4638	8.76097	0.222	-2.17137	0.000923401	0.00476372	1	1
NM_175549	Robo2	8047	24.9251	41.0404	8.80988	0.214664	-2.21985	7.53e-05	0.000496395	1	1
NM_009661	Alox8	3269	21.6846	34.4949	8.87422	0.257261	-1.95869	0.000894711	0.00463224	1	1
NM_023718	Slco1a6	2804	52.0396	95.1856	8.89369	0.0934353	-3.41989	2.09e-15	5.14e-14	2	1
NM_021546	Necab3	1810	20.3877	31.8573	8.91815	0.27994	-1.83681	0.00228495	0.0105618	1	1
NM_177839	Tnn	5825	24.3529	39.7632	8.94261	0.224897	-2.15267	0.000123088	0.000778047	1	1
NM_007797	Ctla2b	856	4.8606	0.653034	9.06816	13.8862	3.79558	0.0114304	0.0427454	1	1
NM_138600	Aldh7a1	2911	19.671	30.2439	9.09807	0.300823	-1.73301	0.00503461	0.021131	1	1
NR_029475	4930581F22Rik	2402	19.6874	30.2277	9.14699	0.302602	-1.7245	0.00502131	0.021094	1	1
NM_009062	Rgs4	2952	46.5065	83.7483	9.26476	0.110626	-3.17623	8.44e-13	1.64e-11	2	1
NM_175429	Kctd12b	4822	32.8529	56.431	9.27473	0.164355	-2.60511	1.83e-07	1.89e-06	1	1
NM_027857	NA	1505	34.2581	59.1437	9.37256	0.158471	-2.65771	5.73e-08	6.34e-07	1	1
NM_001081025	Maats1	2765	5.03998	0.653034	9.42693	14.4356	3.85156	0.0103871	0.0393605	1	1
NM_177473	Tmem191c	1463	28.6978	47.9215	9.47412	0.197701	-2.33861	9.06e-06	7.2e-05	1	1
NM_009118	Sag	1718	20.1908	30.8635	9.51805	0.308392	-1.69716	0.00493637	0.0207929	1	1
NM_026629	NA	1710	21.6942	33.8553	9.53301	0.281581	-1.82838	0.0131037	0.0481315	1	1
NM_001172472	Sphk1	1880	4.78348	0.001	9.56697	9566.97	13.2238	0.000981972	0.00502452	1	1
NM_177449	Lrrc29	1930	31.8979	54.2189	9.57694	0.176635	-2.50116	6.93e-07	6.63e-06	1	1
NM_019820	Cbln3	4723	26.1479	42.6889	9.60684	0.225043	-2.15173	6.98e-05	0.000463403	1	1
NM_009324	Tbx2	3562	26.9921	44.3107	9.67351	0.218311	-2.19554	0.000971999	0.00498298	1	1
NM_011286	Rph3a	4143	4.83762	0.001	9.67524	9675.24	13.2401	0.000941381	0.00484319	1	1
NM_175204	Psmb11	4247	27.1539	44.6326	9.67524	0.216775	-2.20573	0.00167069	0.00802846	1	1
NM_172963	Mtcl1	7238	26.8927	44.0629	9.72243	0.220649	-2.18018	0.0131368	0.0482248	1	1
NM_178666	Themis	3981	4.88567	0.001	9.77135	9771.35	13.2543	0.000803429	0.00420323	1	1
NM_144921	NA	4043	5.21944	0.653034	9.78584	14.9852	3.90547	0.00748243	0.0297698	1	1
NM_007576	C4bp	1883	290.836	571.881	9.79128	0.0171212	-5.86807	1.15e-101	5.41e-99	3	1
NM_009146	Frrs1	2508	4.96091	0.001	9.92182	9921.82	13.2764	0.0091655	0.0353078	1	1
NM_178928	Afap1l1	3403	30.0786	50.2283	9.92899	0.197677	-2.33878	4.89e-06	4.07e-05	1	1
NM_008909	Ppl	6277	62.6274	115.326	9.92899	0.0860951	-3.53792	9.38e-19	2.88e-17	2	1
NM_009733	Axin1	3809	20.2566	30.5324	9.98071	0.326889	-1.61313	0.00818849	0.0321301	1	1
NM_023537	Rab3b	3320	23.6217	37.1577	10.0857	0.27143	-1.88135	0.0017106	0.00818257	1	1
NM_146015	Efemp1	2036	53.8523	97.5522	10.1524	0.104071	-3.26436	7.24e-15	1.72e-13	2	1
NM_001081044	Mylk2	2948	5.08141	0.001	10.1628	10162.8	13.311	0.000610734	0.00328221	1	1
NM_008993	Pxmp2	1035	23.4895	36.7972	10.1818	0.276701	-1.8536	0.00352393	0.0154818	1	1
NM_028980	Ppp4r4	3683	22.3516	34.4916	10.2117	0.296065	-1.75602	0.00222228	0.0102898	1	1
NM_139138	Adgre4	3491	20.39	30.5493	10.2307	0.334893	-1.57823	0.00803566	0.0316096	1	1
NM_001164708	Hspb2	628	20.3986	30.5559	10.2412	0.335161	-1.57707	0.00802598	0.0315848	1	1
NM_145158	Emilin2	3910	29.1069	47.9632	10.2507	0.21372	-2.22621	1.64e-05	0.000123982	1	1
NM_001167891	Nrg2	2839	20.402	30.5188	10.2851	0.337008	-1.56914	0.00802212	0.0315762	1	1
NM_013516	Ms4a2	1010	34.1925	58.0754	10.3096	0.17752	-2.49394	1.12e-06	1.04e-05	1	1
NM_001252189	Epn2	4230	5.49724	0.657655	10.3368	15.7177	3.97432	0.00510396	0.0213886	1	1
NM_008791	Pcp4	669	20.8431	31.2245	10.4618	0.33505	-1.57755	0.00640473	0.025988	1	1
NM_001081139	Ankrd35	4054	32.0024	53.5347	10.47	0.195574	-2.35421	2.53e-06	2.22e-05	1	1
NM_008043	Frat1	2614	23.6404	36.7963	10.4845	0.284934	-1.8113	0.00185974	0.00880414	1	1
NR_027958	D930048N14Rik	3452	54.8759	99.2574	10.4945	0.10573	-3.24155	1.67e-08	1.98e-07	2	1
NM_145974	N4bp3	2593	44.863	79.2025	10.5234	0.132868	-2.91194	4.95e-11	8.05e-10	2	1
NM_030601	Clca3a2	3654	29.893	49.2527	10.5334	0.213865	-2.22523	1.34e-05	0.000102593	1	1
NM_028351	Rspo3	2411	32.875	55.1967	10.5534	0.191195	-2.38688	1.3e-06	1.19e-05	1	1
NM_153577	Syne4	1354	24.8622	39.1121	10.6122	0.271329	-1.88189	0.000566532	0.00307544	1	1
NM_016803	Chst3	6129	5.33945	0.001	10.6789	10678.9	13.3825	0.000392257	0.00220978	1	1
NM_027948	1700003E16Rik	2050	24.2494	37.781	10.7179	0.283684	-1.81764	0.00113863	0.00573555	1	1
NM_001105190	Vmn2r79	2556	5.69791	0.653034	10.7428	16.4506	4.04007	0.00406684	0.0175171	1	1
NM_010173	Faah	3816	50.871	90.9453	10.7967	0.118716	-3.07441	4.18e-13	8.3e-12	2	1
NR_038053	4930579G18Rik	1461	22.4975	34.1739	10.8211	0.316649	-1.65904	0.0068215	0.0274716	1	1
NM_030137	Cstad	833	30.5198	50.2179	10.8216	0.215493	-2.21429	1.24e-05	9.57e-05	1	1
NM_019483	Smad9	5368	51.8765	92.8775	10.8755	0.117095	-3.09425	1.71e-13	3.53e-12	2	1
NM_176848	Fbxo2	1260	57.8634	104.733	10.9933	0.104964	-3.25203	7.71e-16	1.95e-14	2	1
NR_029473	Ppp1r3fos	3456	25.6853	40.3668	11.0037	0.272593	-1.87518	0.000877067	0.00454967	1	1
NM_028877	Palm3	2449	88.9395	166.814	11.0649	0.0663309	-3.91418	1.12e-09	1.56e-08	2	1
NM_021717	Nrip2	1896	74.3959	137.663	11.1288	0.0808409	-3.62877	1.67e-10	2.57e-09	2	1
NM_007401	Adam5	2791	70.6954	130.149	11.242	0.0863785	-3.53318	1.19e-10	1.84e-09	2	1
NM_009061	Rgs2	3009	27.9522	44.6524	11.252	0.251991	-1.98855	0.000127143	0.000801529	1	1
NM_024279	Spaca7	761	43.0853	74.9095	11.2611	0.150329	-2.73381	7.46e-10	1.05e-08	2	1
NM_177393	Nalcn	7115	43.4029	75.5193	11.2864	0.149451	-2.74225	2.48e-09	3.29e-08	2	1
NM_007603	Capn6	3579	137.144	262.983	11.3055	0.0429892	-4.53988	5e-47	5.59e-45	2	1
NM_177410	Bcl2	2529	44.4196	77.5188	11.3204	0.146034	-2.77562	2.4e-10	3.62e-09	2	1
NM_020576	Psors1c2	850	26.3547	41.3741	11.3354	0.273972	-1.8679	0.00809375	0.0318049	1	1
NM_001110508	Zfp703	3320	5.87068	0.329827	11.4115	34.5985	5.11264	0.00101072	0.00516319	1	1
NM_008371	Il7	2475	26.0768	40.7176	11.436	0.280861	-1.83207	0.000644701	0.00344604	1	1
NM_001164828	Aste1	1238	6.38191	1.31069	11.4531	8.73825	3.12734	0.0109283	0.0410801	1	1
NM_029044	Drc3	1858	26.816	42.0434	11.5887	0.275635	-1.85917	0.000405814	0.00228069	1	1
NR_033450	Serpina3h	2051	25.513	39.3757	11.6503	0.295876	-1.75693	0.0012482	0.00620931	1	1
NM_134072	Akr1c14	2459	39.6707	67.6811	11.6603	0.172283	-2.53715	3.37e-08	3.84e-07	1	1
NM_001025250	Vegfa	3547	5.85212	0.001	11.7042	11704.2	13.5147	0.00018298	0.00111664	1	1
NM_181584	Gab3	2129	23.7845	35.8159	11.7532	0.328155	-1.60755	0.00391258	0.0169476	1	1
NR_040623	Chn1os3	2707	24.6514	37.4758	11.827	0.31559	-1.66388	0.00635292	0.025828	1	1
NM_001080780	Ret	7341	6.26031	0.659654	11.861	17.9806	4.16837	0.00209203	0.00976366	1	1
NR_028577	D030025P21Rik	3954	6.30389	0.653034	11.9547	18.3065	4.19428	0.00204047	0.00954912	1	1
NR_029450	C530005A16Rik	2436	24.3775	36.7908	11.9642	0.325197	-1.62062	0.00283078	0.0128362	1	1
NM_022030	Sv2a	3920	31.4447	50.9129	11.9764	0.235233	-2.08784	7.93e-05	0.000520224	1	1
NM_001081199	Mamdc4	3990	30.7981	49.5898	12.0065	0.242115	-2.04623	4.72e-05	0.000324739	1	1
NM_008501	Lif	4015	6.35774	0.659654	12.0558	18.276	4.19188	0.00176301	0.00839152	1	1
NM_053123	Smarca1	4055	31.9707	51.8462	12.0952	0.233291	-2.0998	2.04e-05	0.000151376	1	1
NM_001033600	Acsl4	4987	6.38115	0.653034	12.1093	18.5431	4.21281	0.00173917	0.00829605	1	1
NM_001005858	Ifit3b	2013	248.307	484.46	12.1546	0.025089	-5.3168	4.36e-84	1.49e-81	3	1
NM_030712	Cxcr6	1893	6.27201	0.328828	12.2152	37.1477	5.2152	0.00688858	0.0276943	1	1
NM_007486	Arhgdib	1100	124.157	236.092	12.2225	0.0517703	-4.27173	1.47e-26	6.97e-25	2	1
NM_025952	Magt1	4115	6.11538	0.001	12.2308	12230.8	13.5782	0.00215767	0.0100277	1	1
NM_145438	Llgl2	3557	25.1827	38.0857	12.2797	0.322423	-1.63298	0.00405518	0.0174727	1	1
NM_033042	Tnfrsf25	1619	39.1225	65.9652	12.2797	0.186154	-2.42543	1.3e-07	1.38e-06	1	1
NM_031174	Dscam	7481	26.059	39.7378	12.3802	0.311547	-1.68248	0.00132753	0.00654757	1	1
NM_024228	Gdpd3	1081	22.8454	33.1846	12.5062	0.376868	-1.40787	0.0120135	0.0445887	1	1
NM_007825	Cyp7b1	2166	34.0154	55.4956	12.5352	0.225877	-2.14639	6.99e-06	5.66e-05	1	1
NR_029441	2810454H06Rik	2825	23.8282	35.0923	12.5641	0.358031	-1.48184	0.00704318	0.0282373	1	1
NM_001199357	Tmem164	1748	29.2525	45.9399	12.5651	0.273511	-1.87033	0.000208747	0.00125415	1	1
NM_015748	Slit1	5300	6.29703	0.001	12.5941	12594.1	13.6205	0.000101581	0.000653087	1	1
NM_010424	Hfe	1722	22.7101	32.8117	12.6085	0.38427	-1.37981	0.0131551	0.0482826	1	1
NM_009452	Tnfsf4	1609	6.31587	0.001	12.6317	12631.7	13.6248	0.00290693	0.0131301	1	1
NM_024285	Bves	1607	83.454	154.262	12.6458	0.0819758	-3.60866	5.89e-22	2.17e-20	2	1
NM_133778	Fam131a	2271	27.9033	43.0131	12.7934	0.297431	-1.74937	0.000699198	0.00370573	1	1
NM_177603	Frat2	2176	28.9007	45.0029	12.7984	0.284391	-1.81405	0.000364672	0.00206926	1	1
NM_009472	Unc5c	9296	41.2259	69.5923	12.8595	0.184783	-2.43609	2.88e-08	3.3e-07	1	1
NM_177638	Crb3	1160	67.2175	121.511	12.924	0.106361	-3.23296	1.98e-17	5.46e-16	2	1
NM_021716	Fign	8667	32.956	52.9091	13.0028	0.245757	-2.02469	3.1e-05	0.000220922	1	1
NM_145608	Map3k21	5692	58.3847	103.707	13.0622	0.125952	-2.98905	4.41e-14	9.54e-13	2	1
NM_172607	Naprt	1890	24.7511	36.4354	13.0667	0.358626	-1.47945	0.00645133	0.0261433	1	1
NM_145934	Stap2	1591	33.3362	53.5223	13.15	0.245692	-2.02507	0.00457976	0.0194785	1	1
NR_015508	Jpx	3784	27.5982	42.0368	13.1595	0.313048	-1.67555	0.00116732	0.00585991	1	1
NR_040698	AW046200	1498	44.2104	75.2372	13.1835	0.175226	-2.51271	6.41e-09	8e-08	2	1
NR_027236	AI854703	3573	34.6012	55.8363	13.3661	0.23938	-2.06263	0.00934432	0.0359011	1	1
NM_023056	Tmem176b	1670	45.6121	77.8163	13.4078	0.172301	-2.537	3.25e-09	4.24e-08	2	1
NM_001114386	Nedd4l	8163	24.2893	35.1437	13.4349	0.382286	-1.38727	0.00922464	0.0354775	1	1
NM_022883	Lpin3	3473	7.71319	1.96372	13.4627	6.85568	2.7773	0.00889935	0.0344236	1	1
NM_011706	Trpv2	2751	7.40941	1.31269	13.5061	10.2889	3.36302	0.00319063	0.0142134	1	1
NR_037986	Platr22	1199	27.9489	42.3667	13.5311	0.31938	-1.64666	0.00127156	0.00631215	1	1
NM_146227	Prss50	1455	6.81312	0.001	13.6262	13626.2	13.7341	0.00298266	0.0134302	1	1
NM_001042502	Pitx2	2309	24.713	35.7888	13.6371	0.381045	-1.39197	0.0107158	0.0404512	1	1
NM_001166360	6030458C11Rik	1987	24.7108	35.7655	13.6561	0.381824	-1.38902	0.0107183	0.0404523	1	1
NM_010373	Gzme	923	8.04921	1.97696	14.1215	7.143	2.83653	0.0063528	0.025828	1	1
NM_144553	Dlgap5	2966	26.7735	39.3966	14.1504	0.359179	-1.47723	0.00444081	0.0189777	1	1
NM_001037809	Cdh3	3973	27.6065	41.0286	14.1844	0.34572	-1.53232	0.00273532	0.0124537	1	1
NM_028882	Sema3d	6521	256.319	498.444	14.1948	0.0284783	-5.13399	3.75e-83	1.22e-80	3	1
NM_177066	Tnni3k	3042	7.44462	0.657655	14.2316	21.6399	4.43562	0.000572033	0.00310082	1	1
NM_009635	Avil	3033	48.8772	83.4419	14.3126	0.171528	-2.54349	6.87e-10	9.73e-09	2	1
NR_027874	0610040B10Rik	443	27.0391	39.7162	14.362	0.361615	-1.46747	0.00398612	0.0172225	1	1
NM_020026	B3galnt1	1901	26.8997	39.389	14.4104	0.365849	-1.45068	0.00437403	0.0187093	1	1
NM_175485	Prtg	8764	35.6041	56.7969	14.4114	0.253735	-1.97861	1.58e-05	0.000119542	1	1
NM_008973	Ptn	2021	274.392	534.366	14.4191	0.0269837	-5.21177	1.28e-83	4.29e-81	3	1
NR_028146	Stoml1	2284	28.2424	42.0561	14.4286	0.343081	-1.54338	0.00243242	0.0111939	1	1
NM_001033315	Hipk4	2415	41.2123	67.9832	14.4414	0.212426	-2.23497	5.2e-07	5.07e-06	1	1
NM_016756	Cdk2	2288	7.88172	1.31531	14.4481	10.9846	3.45741	0.00183454	0.00869798	1	1
NM_001081047	Cnksr1	2467	55.6522	96.8273	14.4771	0.149515	-2.74164	4.45e-12	8.15e-11	2	1
NM_029823	Arxes2	1540	43.8677	73.2184	14.517	0.198269	-2.33447	5.21e-08	5.81e-07	2	1
NR_028420	Zfp809	1786	25.4913	36.4457	14.5369	0.398865	-1.32603	0.0118825	0.044214	1	1
NM_013605	Muc1	2235	33.7111	52.8753	14.5469	0.275117	-1.86188	7.81e-05	0.000513133	1	1
NM_011386	Skil	6717	7.60779	0.659654	14.5559	22.066	4.46375	0.000376423	0.00213144	1	1
NM_177781	Trpa1	4263	8.14926	1.64383	14.6547	8.91498	3.15623	0.00313321	0.0140012	1	1
NM_172794	Zfp454	2079	27.7175	40.7024	14.7326	0.361959	-1.4661	0.00352272	0.0154818	1	1
NM_008132	Glrp1	1957	7.38514	0.001	14.7703	14770.3	13.8504	1.88e-05	0.000140024	1	1
NM_001161850	Sgk1	2603	7.79279	0.657655	14.9279	22.6987	4.50454	0.000300052	0.0017388	1	1
NM_001177773	Fbxw7	4183	8.64959	2.29555	15.0036	6.53596	2.7084	0.00610399	0.0249617	1	1
NM_001159301	Lgals9	1493	40.7069	66.383	15.0307	0.226425	-2.1429	8.85e-07	8.35e-06	1	1
NR_001592	NA	2615	1090.46	2165.85	15.0625	0.00695454	-7.16783	9.92e-70	2.3e-67	5	1
NM_013646	Rora	1657	34.1343	53.1711	15.0974	0.28394	-1.81634	0.000109668	0.000700052	1	1
NM_008343	Igfbp3	2456	8.232	1.31269	15.1513	11.5422	3.52885	0.00124249	0.00618581	1	1
NM_177124	Tnrc6b	17125	30.8962	46.602	15.1903	0.325957	-1.61725	0.000867799	0.00450656	1	1
NM_001081403	Klhl14	4018	145.218	275.226	15.2102	0.0552643	-4.17751	1.39e-44	1.45e-42	2	1
NM_001164040	Ly6e	1864	8.66842	1.97896	15.3579	7.76057	2.95616	0.00363624	0.0159045	1	1
NM_001033325	A630095E13Rik	626	8.33777	1.31269	15.3629	11.7034	3.54885	0.00118086	0.00592129	1	1
NM_133249	Ppargc1b	3656	29.5415	43.6783	15.4046	0.352683	-1.50356	0.00250277	0.0114867	1	1
NM_008096	Gc	1812	194.677	373.937	15.4168	0.0412282	-4.60022	8.44e-62	1.51e-59	3	1
NM_175554	Clspn	5011	31.8868	48.2317	15.5418	0.322233	-1.63382	0.00063186	0.00338061	1	1
NR_037610	Pafah1b1	5813	8.75518	1.96572	15.5446	7.90785	2.98329	0.00283695	0.0128591	1	1
NM_001204233	Spp1	1517	40.9739	66.3711	15.5767	0.234691	-2.09116	1.54e-06	1.39e-05	1	1
NM_001025257	Vegfa	3343	9.13665	2.62538	15.6479	5.96026	2.57538	0.00664762	0.0268519	1	1
NM_021883	Tmod1	2887	40.9249	65.9948	15.855	0.240246	-2.05742	7.42e-05	0.000490188	1	1
NR_028283	NA	1517	26.9714	38.0733	15.8694	0.416813	-1.26253	0.0134929	0.0494258	1	1
NM_183024	Raver2	4006	27.1614	38.3895	15.9333	0.415043	-1.26867	0.0123498	0.0456901	1	1
NM_020047	Tacstd2	1764	37.3646	58.7569	15.9723	0.271836	-1.87919	2.65e-05	0.000191068	1	1
NM_153601	Lgsn	1911	8.03505	0.001	16.0701	16070.1	13.9721	0.00031939	0.00184122	1	1
NM_178763	Zfp750	3254	8.70222	1.31069	16.0938	12.2788	3.6181	0.00215238	0.0100081	1	1
NM_001204910	Ifi207	3496	8.713	1.30607	16.1199	12.3423	3.62554	0.000787027	0.00412356	1	1
NM_028050	Lmntd2	2047	50.7999	85.3983	16.2016	0.189718	-2.39807	2.49e-09	3.3e-08	2	1
NM_010320	Gng8	920	9.57855	2.9532	16.2039	5.48689	2.45599	0.00720776	0.0287866	1	1
NM_177034	Apba1	6649	143.634	271.013	16.255	0.0599786	-4.05941	8.77e-43	8.5e-41	2	1
NM_011332	Ccl17	541	9.43832	2.61214	16.2645	6.22652	2.63843	0.00654351	0.0264597	1	1
NM_021279	Wnt1	2371	8.17556	0.001	16.3511	16351.1	13.9971	5.59e-06	4.61e-05	1	1
NM_011449	Spa17	700	30.716	44.963	16.4689	0.366276	-1.449	0.00279237	0.0126806	1	1
NR_033629	BC021767	2228	47.1454	77.8219	16.4689	0.211623	-2.24043	5.68e-08	6.3e-07	2	1
NM_001204134	C1qtnf3	2544	8.57093	0.653034	16.4888	25.2496	4.65819	0.000104869	0.000672847	1	1
NR_027827	Chd3os	1779	30.9204	45.3157	16.5251	0.364667	-1.45535	0.00302321	0.013577	1	1
NM_174849	Agbl5	2922	34.2475	51.9178	16.5771	0.319296	-1.64703	0.000363857	0.00206589	1	1
NM_033079	M1ap	2051	8.46997	0.328828	16.6111	50.5162	5.65867	9.23e-05	0.000597999	1	1
NM_008979	Ptpn22	2734	53.6704	90.5938	16.7471	0.184859	-2.4355	6.65e-10	9.44e-09	2	1
NR_045372	4933424G05Rik	1745	34.3442	51.8925	16.796	0.32367	-1.62741	0.00044216	0.00246141	1	1
NR_040496	Gad1os	905	37.4485	58.0988	16.7982	0.289131	-1.7902	0.0021399	0.0099574	1	1
NM_021388	Extl2	3012	8.77363	0.659654	16.8876	25.6007	4.67811	7.35e-05	0.000485876	1	1
NM_010706	Lgals4	1465	64.8134	112.709	16.9175	0.150099	-2.73602	0.000117682	0.000746897	2	1
NM_009800	Car11	1450	40.056	63.0594	17.0526	0.270421	-1.88672	2.06e-05	0.000152565	1	1
NM_001083903	Sbsn	756	30.5411	43.988	17.0942	0.38861	-1.3636	0.00497827	0.0209459	1	1
NM_016845	Acrbp	1913	38.4086	59.7084	17.1087	0.286537	-1.80321	4.67e-05	0.000321908	1	1
NM_177773	4933408B17Rik	2362	48.8766	80.4879	17.2654	0.214509	-2.22089	3.81e-08	4.32e-07	2	1
NM_001024645	Carmil3	4620	50.8552	84.4174	17.2931	0.204852	-2.28734	1.26e-08	1.52e-07	2	1
NM_011435	Sod3	2045	52.3076	87.3144	17.3007	0.198143	-2.33539	3.05e-09	4e-08	2	1
NM_001033343	Sec31b	3923	38.5883	59.8146	17.362	0.290263	-1.78457	5.73e-05	0.000386445	1	1
NM_133902	Sdsl	1223	46.9361	76.2049	17.6674	0.231841	-2.10879	0.00601381	0.0246465	2	1
NM_025972	Naaa	2424	10.162	2.62538	17.6986	6.74135	2.75304	0.00251767	0.0115466	1	1
NM_019833	Fam69b	1636	38.0942	58.4599	17.7285	0.303259	-1.72138	0.000105558	0.000676573	1	1
NM_009305	Syp	2482	30.225	42.7194	17.7307	0.41505	-1.26864	0.00799302	0.0314748	1	1
NM_182928	Adm2	1164	9.20647	0.657655	17.7553	26.9979	4.75477	0.000296252	0.00172049	1	1
NM_007722	Ackr3	2579	37.6299	57.4625	17.7974	0.309721	-1.69096	0.000142323	0.000887406	1	1
NR_040454	4933417E11Rik	1093	8.91566	0.001	17.8313	17831.3	14.1221	1.95e-06	1.74e-05	1	1
NM_001205067	Jkamp	1958	10.9279	3.94069	17.9151	4.54619	2.18466	0.0101798	0.0386685	1	1
NM_021491	Smpd3	5148	31.3057	44.6295	17.9818	0.402913	-1.31146	0.00645488	0.026152	1	1
NM_027602	Nsun7	2552	52.8625	87.7216	18.0035	0.205234	-2.28466	4.9e-09	6.24e-08	2	1
NM_027671	Sntg1	4193	29.8657	41.7057	18.0257	0.432212	-1.21019	0.0136204	0.0498346	1	1
NM_001122889	Epha7	3272	32.9823	47.899	18.0656	0.37716	-1.40675	0.0034464	0.0151981	1	1
NM_173778	Sh2d7	2759	30.8934	43.6728	18.1141	0.414768	-1.26962	0.00826033	0.0323647	1	1
NM_001113283	Fam214a	4355	11.203	4.27414	18.1318	4.24221	2.08482	0.0109182	0.0410584	1	1
NM_172294	Sulf1	4623	9.6099	0.985172	18.2346	18.5091	4.21016	8.32e-05	0.000543384	1	1
NM_001139520	Samhd1	4010	44.7412	71.2429	18.2395	0.256018	-1.96568	1.59e-06	1.44e-05	1	1
NR_015515	6430562O15Rik	1723	38.6837	59.0961	18.2712	0.309178	-1.69349	0.000103314	0.000663544	1	1
NR_028381	Ftx	4272	38.0735	57.8297	18.3174	0.316746	-1.6586	0.000123664	0.000780907	1	1
NM_001037937	Deptor	3300	45.3168	72.2219	18.4117	0.254933	-1.97181	1.92e-06	1.72e-05	1	1
NM_183283	Smco1	1267	36.8702	55.1371	18.6034	0.337402	-1.56746	0.000501965	0.00276242	1	1
NM_172614	Tmem44	4241	42.5534	66.324	18.7828	0.283198	-1.82012	1.64e-05	0.000123733	1	1
NM_013915	Zbtb18	4954	11.7217	4.61158	18.8317	4.08357	2.02983	0.0120376	0.0446605	1	1
NM_145395	NA	1513	10.4189	1.96572	18.8721	9.60058	3.26312	0.000538134	0.00293995	1	1
NM_183284	Spink2	612	10.7773	2.62138	18.9333	7.22264	2.85253	0.00132804	0.00654757	1	1
NM_029315	Pou5f2	1395	35.0915	51.2375	18.9454	0.369757	-1.43535	0.00146308	0.00713104	1	1
NM_172887	Fry	10753	61.9548	104.795	19.1149	0.182404	-2.45479	3.23e-11	5.36e-10	2	1
NM_172987	Nkain3	2906	40.799	62.4535	19.1444	0.306538	-1.70586	6.78e-05	0.000451525	1	1
NM_172815	Rspo2	3340	44.5237	69.8927	19.1548	0.27406	-1.86744	6.4e-06	5.2e-05	1	1
NM_028226	Rbm12b1	3313	33.8772	48.5678	19.1866	0.395047	-1.3399	0.00407243	0.0175349	1	1
NM_182809	Ntrk3	3847	71.5264	123.84	19.2128	0.155142	-2.68834	2.3e-14	5.19e-13	2	1
NM_001177851	Asph	2877	11.6394	3.94731	19.3315	4.89738	2.29201	0.0057206	0.0236044	1	1
NM_144808	Slc39a14	4927	11.9722	4.60296	19.3414	4.20195	2.07106	0.0103443	0.0392377	1	1
NM_175473	Fras1	15848	366.45	713.536	19.3632	0.027137	-5.20359	3.72e-90	1.43e-87	4	1
NM_001040682	Clmn	11869	61.9023	104.4	19.405	0.185872	-2.42762	7.28e-11	1.16e-09	2	1
NM_007470	Apod	1862	12.0451	4.59634	19.4938	4.24115	2.08446	0.00841286	0.0328664	1	1
NR_045065	4930556M19Rik	2027	34.0397	48.5711	19.5083	0.401644	-1.31601	0.00467645	0.0198359	1	1
NM_011324	Scnn1a	3515	51.223	82.7829	19.6631	0.237526	-2.07384	1.12e-07	1.19e-06	2	1
NM_146062	Pphln1	4023	11.3159	2.96145	19.6704	6.64217	2.73165	0.00146617	0.0071424	1	1
NM_001008424	Cdsn	2678	58.4783	97.2862	19.6704	0.202191	-2.30621	4.96e-09	6.3e-08	2	1
NM_173749	Pamr1	2855	148.259	276.74	19.7782	0.0714687	-3.80654	2.49e-40	2.14e-38	2	1
NM_145209	Oasl1	2124	12.1976	4.5871	19.8081	4.31823	2.11044	0.00811382	0.0318637	1	1
NR_033305	AA388235	3867	43.9359	68.0119	19.8599	0.292006	-1.77593	2.26e-05	0.000165709	1	1
NM_080455	Tshz2	5139	33.3229	46.6511	19.9948	0.428603	-1.22229	0.00750947	0.0298458	1	1
NM_201411	Flrt1	5876	70.313	120.467	20.1585	0.167335	-2.57918	3.65e-13	7.29e-12	2	1
NM_028790	Acot12	3049	10.7843	1.31269	20.2558	15.4308	3.94774	5.69e-05	0.000384463	1	1
NR_030688	Gm6402	1356	46.2282	72.198	20.2585	0.280596	-1.83343	5.81e-06	4.78e-05	1	1
NM_013739	Dok3	1546	33.3158	46.324	20.3076	0.438381	-1.18974	0.0136572	0.0499596	1	1
NM_009505	Vegfa	3475	10.8382	1.31269	20.3636	15.5129	3.9554	5.53e-05	0.000375138	1	1
NM_001033162	Shcbp1l	2045	12.828	5.257	20.399	3.88035	1.95619	0.0107343	0.0404966	1	1
NM_001002267	Tmem158	1744	74.9146	129.389	20.4403	0.157976	-2.66223	6.33e-07	6.08e-06	2	1
NM_027988	Noxo1	2239	64.7693	109.056	20.4823	0.187815	-2.41262	2.43e-11	4.11e-10	2	1
NM_133731	Prss22	1343	11.1245	1.64152	20.6074	12.5539	3.65006	9.89e-05	0.000637429	1	1
NM_001102458	Azin1	5028	12.2939	3.93869	20.649	5.24262	2.39029	0.00321747	0.0143228	1	1
NM_175329	Chchd10	948	34.4868	48.2606	20.7131	0.429192	-1.22031	0.00993236	0.0378279	1	1
NM_027872	Slc46a3	2421	39.7379	58.7116	20.7642	0.353664	-1.49955	0.00464194	0.0197073	1	1
NM_001162922	Zfp931	1779	34.7041	48.6426	20.7655	0.426901	-1.22803	0.00684892	0.0275584	1	1
NM_028037	Acad10	3621	46.9119	72.8675	20.9562	0.287594	-1.7979	8.87e-05	0.000575672	2	1
NM_019477	Acsl4	4990	12.1237	3.27841	20.969	6.39609	2.67719	0.0011858	0.00593973	1	1
NM_178799	Acad12	2375	55.0474	89.0374	21.0573	0.2365	-2.08009	1.51e-05	0.000114857	2	1
NM_001039093	Tom1l2	2623	54.3794	87.6783	21.0804	0.240429	-2.05632	0.00314313	0.0140351	2	1
NM_007592	Car8	5722	11.8853	2.63	21.1407	8.03829	3.00689	0.000464043	0.00257332	1	1
NM_010818	Cd200	2363	10.9315	0.653034	21.21	32.4792	5.02144	4.74e-06	3.97e-05	1	1
NM_175370	Als2cr12	1579	10.9423	0.659654	21.2249	32.1759	5.00791	4.71e-06	3.94e-05	1	1
NM_054049	Osr2	1710	88.8542	156.41	21.2989	0.136174	-2.87648	7.67e-05	0.000504752	2	1
NM_001012477	Cxcl12	5670	66.353	111.403	21.3033	0.191228	-2.38664	1.71e-10	2.62e-09	2	1
NM_172874	Podn	3177	62.534	103.753	21.315	0.20544	-2.28321	2.1e-10	3.18e-09	2	1
NM_008006	Fgf2	695	10.6862	0.001	21.3723	21372.3	14.3835	5.63e-07	5.47e-06	1	1
NM_015806	Mapk6	4110	12.7071	3.93869	21.4756	5.45247	2.44691	0.00192032	0.00904763	1	1
NM_008120	Gja4	1633	11.5698	1.64914	21.4905	13.0314	3.70392	5.7e-05	0.000384916	1	1
NM_178929	Kazald1	1383	40.2975	59.1004	21.4946	0.363696	-1.45919	0.000705136	0.00373194	1	1
NM_027384	Tet1	13986	50.1711	78.8151	21.5272	0.273135	-1.87231	1.72e-06	1.55e-05	2	1
NM_181345	Npm2	997	36.5669	51.5994	21.5345	0.41734	-1.2607	0.00670276	0.0270359	1	1
NM_028679	Irak3	2969	64.3198	107.103	21.5371	0.201089	-2.3141	1.23e-10	1.91e-09	2	1
NM_008259	Foxa1	3188	419.167	816.731	21.6038	0.0264515	-5.2405	2.27e-43	2.25e-41	4	1
NM_025744	Erich2	1749	74.0466	126.477	21.6159	0.170908	-2.54871	1.07e-13	2.25e-12	2	1
NM_029104	Mss51	1829	35.1778	48.6128	21.7428	0.447264	-1.1608	0.00869797	0.0338117	1	1
NM_009731	Akr1b7	1248	37.9877	54.1927	21.7826	0.401948	-1.31492	0.00216139	0.01004	1	1
NM_020568	Plin4	5755	127.993	234.17	21.8167	0.0931663	-3.42405	1.22e-29	6.99e-28	2	1
NM_011723	Xdh	4587	70.0908	118.261	21.9205	0.185357	-2.43162	4.34e-12	7.95e-11	2	1
NM_145819	Mzf1	3497	43.7046	65.3562	22.0529	0.337426	-1.56736	0.00291596	0.0131677	1	1
NM_010010	Cyp46a1	2146	55.3878	88.6756	22.0999	0.249222	-2.00449	1.48e-07	1.56e-06	2	1
NM_001099631	Sh2d5	3158	56.8714	91.6208	22.1221	0.241453	-2.05019	6.83e-07	6.54e-06	2	1
NM_010188	Fcgr3	1353	11.1089	0.001	22.2177	22217.7	14.4394	6.83e-08	7.5e-07	1	1
NM_001101516	Gpr25	1960	11.8307	1.30607	22.3554	17.1166	4.09732	1.66e-05	0.000124879	1	1
NM_009920	Cnih2	1237	42.7394	63.0616	22.4171	0.35548	-1.49216	0.000388414	0.00218944	1	1
NM_010468	Hoxd3	2902	72.2067	121.939	22.4741	0.184306	-2.43983	5.98e-06	4.9e-05	2	1
NM_001252445	Ppil2	1812	35.3631	48.228	22.4981	0.466495	-1.10007	0.0135242	0.0495115	1	1
NR_028263	B130006D01Rik	3188	37.037	51.517	22.557	0.437856	-1.19147	0.00625848	0.0255047	1	1
NM_001163456	Cox18	1341	12.9759	3.28103	22.6707	6.90963	2.78861	0.000587427	0.00317329	1	1
NR_044985	2210039B01Rik	1039	42.2307	61.7735	22.688	0.367278	-1.44506	0.000544165	0.00296859	1	1
NM_033037	Cdo1	1530	37.8022	52.8608	22.7436	0.430255	-1.21673	0.00451385	0.0192461	1	1
NM_153511	Il1f9	1647	42.6106	62.396	22.8253	0.365813	-1.45082	0.000453798	0.00252097	1	1
NM_027014	Gins1	1100	45.0706	67.2394	22.9019	0.340602	-1.55384	0.00214753	0.00998797	1	1
NM_026394	Lce1f	768	11.6326	0.326517	22.9387	70.2526	6.13448	2e-05	0.000148149	1	1
NM_009180	St6galnac2	2033	162.914	302.819	23.0092	0.0759835	-3.71817	8.35e-42	7.77e-40	3	1
NM_010575	Itga2b	3437	42.0185	61.007	23.0301	0.3775	-1.40545	0.00881385	0.0341351	1	1
NM_028182	Sh2d4a	2767	129.078	234.859	23.2973	0.0991967	-3.33356	6.34e-31	3.88e-29	2	1
NR_027884	NA	1253	14.999	6.57331	23.4247	3.56361	1.83334	0.00922214	0.0354751	1	1
NM_001039090	Skil	6579	12.4168	1.31731	23.5163	17.8518	4.15799	7.67e-06	6.17e-05	1	1
NM_207705	NA	3242	38.8599	54.2009	23.5189	0.433922	-1.20449	0.00483668	0.0204279	1	1
NM_025951	Pi4k2b	3165	13.4165	3.28765	23.5453	7.16172	2.84031	0.000332577	0.00190613	1	1
NM_011391	Slc16a7	2422	43.1478	62.7328	23.5629	0.375607	-1.4127	0.000561201	0.00304914	1	1
NM_183201	Slfn5	5989	37.8615	52.1578	23.5652	0.451806	-1.14623	0.00876752	0.0340117	1	1
NM_138628	Txlnb	4457	46.1293	68.6735	23.5851	0.343439	-1.54187	0.00013512	0.000847297	1	1
NR_033409	NA	1007	67.9628	112.321	23.6051	0.210158	-2.25045	3.31e-06	2.85e-05	2	1
NM_172864	Wdr63	3082	13.6142	3.60424	23.6241	6.55453	2.71249	0.000508415	0.00279301	1	1
NM_011477	Sprr2k	639	15.267	6.89783	23.6362	3.42662	1.77679	0.0113254	0.0424005	1	1
NM_023249	Ypel1	2659	63.8535	104.043	23.664	0.227444	-2.13642	8.52e-09	1.05e-07	2	1
NM_148927	Plekha4	2678	108.034	192.399	23.6686	0.123019	-3.02305	8.13e-23	3.14e-21	2	1
NM_028915	Lrrcc1	3369	53.5907	83.3869	23.7945	0.285351	-1.80919	2.27e-06	2.01e-05	2	1
NM_030017	Rdh12	1674	118.218	212.546	23.8895	0.112397	-3.15332	1.07e-13	2.24e-12	2	1
NM_153505	Nckap1l	4717	11.9792	0.001	23.9584	23958.4	14.5482	2.18e-08	2.55e-07	1	1
NM_013660	Sema4d	4377	43.3095	62.6577	23.9612	0.382414	-1.38679	0.00101427	0.00517991	1	1
NM_009612	Acvrl1	3625	12.0395	0.001	24.079	24079	14.5555	1.85e-08	2.18e-07	1	1
NM_178924	Upk1b	1769	14.1995	4.26289	24.1361	5.66191	2.50129	0.000838952	0.0043761	1	1
NM_027984	Epn3	3884	47.6978	71.2589	24.1366	0.338717	-1.56185	9.18e-05	0.000594975	1	1
NM_001077362	Fhl1	2324	14.0445	3.94531	24.1438	6.11961	2.61344	0.000631919	0.00338061	1	1
NM_001190830	Jak3	3679	55.6379	86.9897	24.2861	0.279184	-1.84071	1.16e-06	1.07e-05	2	1
NM_001110195	Echdc1	2946	15.1169	5.92827	24.3055	4.09993	2.0356	0.00428644	0.0183556	1	1
NM_144852	Slc7a4	3231	47.2618	70.2036	24.32	0.34642	-1.52941	0.00041358	0.00231948	1	1
NR_030686	NA	121	15.6383	6.90713	24.3695	3.52816	1.81892	0.00744666	0.0296463	1	1
NM_021566	Jph2	4235	15.1556	5.90503	24.4061	4.1331	2.04722	0.00387431	0.0167973	1	1
NM_016964	Stag3	4246	40.4723	56.518	24.4265	0.432189	-1.21026	0.00406735	0.0175171	1	1
NM_001039385	Vgf	2553	12.8912	1.31731	24.4651	18.572	4.21506	0.00381792	0.0165949	1	1
NM_021542	Kcnk5	3364	97.3988	170.143	24.6544	0.144904	-2.78683	4.39e-19	1.37e-17	2	1
NM_001134391	Apobec1	2209	12.6573	0.653034	24.6616	37.7646	5.23896	4.93e-07	4.83e-06	1	1
NM_025427	Rgcc	934	14.3207	3.94531	24.6962	6.25962	2.64608	0.00097932	0.00501368	1	1
NM_011988	Slc27a3	2284	49.1181	73.5369	24.6993	0.335876	-1.574	5.67e-05	0.000383101	2	1
NM_177783	Ubr3	8109	15.6987	6.55082	24.8465	3.79288	1.92329	0.00563381	0.0233025	1	1
NM_008832	Phka1	6115	16.0454	7.22434	24.8664	3.44203	1.78326	0.00891362	0.0344647	1	1
NM_201600	Myo5b	6647	83.7461	142.559	24.9326	0.174893	-2.51546	1.35e-14	3.11e-13	2	1
NM_026146	Eps8l1	2522	104.948	184.927	24.9685	0.135018	-2.88878	4.47e-21	1.57e-19	2	1
NR_033148	Gm20605	4513	65.0605	105.1	25.0214	0.238073	-2.07052	4.78e-09	6.1e-08	2	1
NM_001037859	Csf1r	3875	234.047	443.036	25.0582	0.0565602	-4.14407	6.02e-53	8.21e-51	3	1
NM_177852	Dido1	4906	45.6815	66.0203	25.3426	0.383861	-1.38134	0.000580858	0.00314322	1	1
NR_030674	Gm4532	713	47.1961	68.9878	25.4043	0.368244	-1.44127	0.00031775	0.00183358	1	1
NM_001164528	Ildr2	8260	55.4263	85.4479	25.4046	0.297311	-1.74995	3.36e-06	2.89e-05	2	1
NM_153778	Atoh8	2355	425.305	825.044	25.567	0.0309886	-5.01212	2.73e-40	2.33e-38	4	1
NR_028421	D430020J02Rik	2892	42.3161	59.0603	25.5719	0.43298	-1.20763	0.00361171	0.015812	1	1
NM_013483	Btn1a1	3454	14.7709	3.94331	25.5986	6.49165	2.69858	0.000333162	0.00190863	1	1
NM_007426	Angpt2	2475	40.2531	54.7895	25.7168	0.469375	-1.09119	0.00839492	0.03281	1	1
NM_145154	Angptl6	1564	14.3668	2.96314	25.7704	8.69701	3.12052	0.000269312	0.00157769	1	1
NM_008081	B4galnt2	4086	49.2049	72.6218	25.788	0.3551	-1.4937	0.000119867	0.000758459	1	1
NM_027052	Slc38a4	3932	15.8624	5.92227	25.8025	4.35686	2.12329	0.00227611	0.0105235	1	1
NR_033206	Tslp	1146	52.8265	79.73	25.9231	0.325136	-1.62089	1.99e-05	0.000147896	2	1
NR_038038	Hk1os	557	52.9027	79.7977	26.0078	0.325922	-1.6174	1.97e-05	0.000146256	2	1
NM_053116	Wnt16	1666	866.429	1706.83	26.0273	0.0152489	-6.03515	1.69e-73	4.23e-71	5	1
NM_001042611	NA	4564	108.255	190.474	26.0363	0.136692	-2.871	1.25e-21	4.51e-20	2	1
NM_008471	Krt19	1509	15.0263	3.94468	26.108	6.61852	2.72651	0.000225795	0.00134539	1	1
NM_008242	Foxd1	2461	73.3236	120.539	26.108	0.216593	-2.20694	8.58e-11	1.35e-09	2	1
NM_011350	Sema4f	4067	13.5615	0.982861	26.1401	26.5959	4.73313	5.94e-07	5.76e-06	1	1
NM_019870	Naa10	965	41.6275	57.091	26.1641	0.458287	-1.12568	0.00632552	0.0257333	1	1
NM_147221	Glis1	2904	69.0051	111.722	26.2879	0.235297	-2.08745	0.000184873	0.00112692	2	1
NM_138581	1700088E04Rik	1253	56.1876	86.0561	26.3191	0.305836	-1.70917	3.98e-06	3.38e-05	2	1
NM_177346	Gpr149	3336	15.8453	5.25338	26.4373	5.03244	2.33126	0.000948834	0.00487887	1	1
NM_025654	Rdm1	1098	73.3297	120.22	26.4395	0.219926	-2.18491	6.88e-11	1.1e-09	2	1
NM_001109993	Tmem141	1070	16.7062	6.89683	26.5156	3.84462	1.94284	0.00387889	0.0168133	1	1
NM_028304	Pus10	3590	16.5805	6.58655	26.5745	4.03467	2.01245	0.00298621	0.0134429	1	1
NM_010242	Fut4	3664	16.2642	5.90179	26.6267	4.51163	2.17365	0.00156319	0.00757186	1	1
NM_001177577	Gm1045	759	13.8867	0.989481	26.7839	27.0686	4.75855	3.89e-07	3.87e-06	1	1
NM_001205081	Trim47	2195	42.1303	57.4694	26.7912	0.466182	-1.10103	0.00829508	0.0324738	1	1
NM_175367	Ston2	9896	114.098	201.399	26.7971	0.133055	-2.90991	2.78e-14	6.19e-13	2	1
NM_026739	9530077C05Rik	2173	48.3986	69.9097	26.8876	0.384605	-1.37855	0.00187417	0.00886354	1	1
NM_027897	Rhpn2	3439	68.6794	110.438	26.9213	0.243769	-2.03641	2.67e-06	2.33e-05	2	1
NM_057173	Lmo1	1146	14.5831	1.96572	27.2004	13.8374	3.7905	0.000591395	0.00319278	1	1
NM_207625	Acsl4	5280	16.5721	5.91765	27.2266	4.60092	2.20192	0.00120212	0.00601349	1	1
NM_026864	Rasl11a	1126	3096.37	6165.39	27.3444	0.00443514	-7.8168	1.41e-224	5.31e-221	5	1
NM_029286	Ccdc30	2543	55.0704	82.767	27.3738	0.330733	-1.59626	1.71e-05	0.000128534	2	1
NM_197996	Tspan15	3605	57.5251	87.6614	27.3888	0.312438	-1.67836	4.31e-06	3.63e-05	2	1
NM_001001980	Limch1	6142	270.887	514.36	27.4128	0.0532949	-4.22986	1.77e-69	4.01e-67	3	1
NM_008480	Lama1	9518	16.8305	6.23786	27.4232	4.39625	2.13627	0.00157301	0.00760964	1	1
NR_033215	3000002C10Rik	1279	60.2137	92.9372	27.4903	0.295795	-1.75733	1.16e-06	1.08e-05	2	1
NM_009622	Adcy1	12259	15.4367	3.28565	27.5877	8.39641	3.06977	4.47e-05	0.000309765	1	1
NM_026263	4930519G04Rik	2042	49.6301	71.5737	27.6865	0.386825	-1.37025	0.00058066	0.00314306	1	1
NM_007811	Cyp26a1	1781	13.8469	0.001	27.6938	27693.8	14.7573	1.14e-09	1.58e-08	1	1
NM_008970	Pthlh	1512	14.5534	1.30607	27.8008	21.2859	4.41182	0.00276995	0.0125961	1	1
NM_001122899	Lepr	5571	46.4258	64.6535	28.198	0.436141	-1.19713	0.00259611	0.0118774	1	1
NM_030201	Hspa13	4079	15.7499	3.28765	28.2121	8.58122	3.10118	3.21e-05	0.00022798	1	1
NM_001099636	Pnmal2	4147	101.974	175.725	28.223	0.160609	-2.63838	3.45e-18	1e-16	2	1
NM_009014	Rad51b	1858	53.5359	78.8282	28.2436	0.358292	-1.48079	0.000544482	0.00296946	2	1
NM_152922	Egfl8	1154	90.7833	153.322	28.2442	0.184214	-2.44054	5.42e-15	1.3e-13	2	1
NR_033299	9530091C08Rik	7977	56.503	84.7363	28.2697	0.33362	-1.58372	2e-05	0.000148293	2	1
NM_008005	Fgf18	1094	54.2616	80.1436	28.3797	0.35411	-1.49773	5.67e-05	0.000383101	2	1
NM_013880	Plcl2	4068	18.8219	9.2053	28.4386	3.08937	1.62731	0.00895159	0.0345901	1	1
NM_146787	Olfr920	1960	56.5783	84.7052	28.4513	0.335886	-1.57395	1.98e-05	0.000147271	2	1
NM_008709	Mycn	2596	70.6407	112.738	28.5437	0.253187	-1.98172	0.000869134	0.00451225	2	1
NM_001033220	AU021092	1375	44.3473	60.1127	28.5819	0.475472	-1.07257	0.0089583	0.0346022	1	1
NM_175092	Rhof	2143	49.348	70.0169	28.6791	0.409603	-1.2877	0.00775519	0.0306732	1	1
NM_008439	Khk	1117	74.6652	120.501	28.8291	0.239243	-2.06345	4.9e-10	7.11e-09	2	1
NR_029464	5033406O09Rik	1730	18.8832	8.86061	28.9057	3.26227	1.70588	0.00599384	0.0245861	1	1
NM_025359	Tspan13	1923	139.101	249.249	28.9529	0.116161	-3.10581	6.48e-29	3.49e-27	2	1
NM_001127340	Acrbp	1259	65.5682	102.1	29.0366	0.284394	-1.81403	1.55e-06	1.4e-05	2	1
NR_027965	Zbtb11os1	1350	53.1213	77.1035	29.1391	0.377922	-1.40384	0.000192564	0.00116597	2	1
NM_144948	Rbm7	1810	19.9674	10.5021	29.4327	2.80255	1.48674	0.0125002	0.0461577	1	1
NM_013529	Gfpt2	2986	15.3942	1.31269	29.4757	22.4545	4.48893	2.19e-07	2.23e-06	1	1
NM_001164769	Fbxw2	2294	69.0417	108.414	29.6692	0.273666	-1.86951	4.05e-08	4.57e-07	2	1
NM_173383	Dnd1	1490	47.844	65.9285	29.7594	0.451389	-1.14756	0.0130433	0.0479562	1	1
NM_001113554	Nudcd1	3444	17.1857	4.58448	29.787	6.49735	2.69985	0.000151867	0.000944095	1	1
NM_172581	Fam161b	3357	129.582	229.323	29.8401	0.130122	-2.94206	2.62e-25	1.16e-23	2	1
NM_023143	C1ra	2762	138.434	246.932	29.9365	0.121234	-3.04413	3.39e-28	1.75e-26	2	1
NM_172693	Galnt12	2216	63.98	97.8423	30.1177	0.307819	-1.69985	1.03e-06	9.64e-06	2	1
NM_021361	Nova1	7000	60.2159	90.2949	30.1368	0.33376	-1.58312	0.00104007	0.00528833	2	1
NM_001005511	Lmtk3	4846	70.1103	110.083	30.1375	0.27377	-1.86896	0.00146861	0.00715243	2	1
NM_013777	Akr1c12	1231	73.4107	116.645	30.1766	0.258705	-1.95062	6.11e-09	7.65e-08	2	1
NM_009387	Tk1	1389	65.5156	100.819	30.2119	0.299664	-1.73858	4.43e-07	4.37e-06	2	1
NM_053202	Foxp1	7177	19.1357	7.88269	30.3888	3.85513	1.94678	0.00172808	0.00825568	1	1
NR_038097	Gm11696	2872	52.672	74.822	30.5219	0.407927	-1.29362	0.000576795	0.00312483	2	1
NM_001111028	Kctd9	3324	18.5597	6.5813	30.5382	4.64014	2.21417	0.0006269	0.00335949	1	1
NM_153177	Ago4	6527	58.6345	86.6904	30.5785	0.352732	-1.50336	2.55e-05	0.000184417	2	1
NM_009520	Wnt2b	3573	61.82	92.9535	30.6864	0.330127	-1.59891	6.92e-06	5.61e-05	2	1
NM_144552	Stxbp6	4325	339.52	648.09	30.9491	0.0477543	-4.38822	1.5e-83	4.94e-81	3	1
NM_013722	Syn3	8797	102.543	174.098	30.9885	0.177994	-2.4901	5.97e-17	1.62e-15	2	1
NM_001110515	Psmg4	488	46.935	62.7259	31.1441	0.496511	-1.0101	0.011602	0.0433352	1	1
NM_001163098	Tchh	5823	58.9557	86.6402	31.2712	0.360932	-1.4702	3.48e-05	0.000245579	2	1
NM_018734	Gbp3	2639	19.7446	8.20058	31.2885	3.8154	1.93184	0.00169381	0.00811673	1	1
NM_009369	Tgfbi	2678	104.894	178.408	31.3806	0.175892	-2.50724	1.13e-12	2.18e-11	2	1
NM_001035228	St3gal5	2236	21.6418	11.8102	31.4734	2.66494	1.4141	0.0133872	0.0490576	1	1
NM_010216	Vegfd	1890	456.02	880.313	31.7272	0.0360408	-4.79422	3.11e-51	3.87e-49	4	1
NM_009893	Chrd	3292	69.9393	107.919	31.9596	0.296145	-1.75563	0.000205743	0.00123689	2	1
NM_177879	Sdk1	8513	53.1362	74.2608	32.0117	0.431071	-1.214	0.00109131	0.00552832	2	1
NM_001190975	Axl	4793	18.4813	4.94141	32.0212	6.48017	2.69603	5.39e-05	0.000366799	1	1
NM_001195258	Tgfbr3l	1075	86.4897	140.924	32.0557	0.227469	-2.13626	0.000161603	0.000996059	2	1
NM_009763	Bst1	2336	68.4009	104.737	32.0651	0.306149	-1.70769	4.49e-07	4.42e-06	2	1
NM_144811	Cbx7	2893	96.6582	161.228	32.0883	0.199024	-2.32898	1.95e-14	4.4e-13	2	1
NM_145458	Pxk	2807	48.9227	65.6716	32.1738	0.48992	-1.02938	0.00690268	0.0277332	1	1
NM_001162532	Fam174b	2678	17.2482	2.30548	32.191	13.9628	3.80352	7.42e-05	0.000490188	1	1
NM_026584	Gtf2e2	1550	21.0686	9.86896	32.2682	3.26967	1.70914	0.0126806	0.0467549	1	1
NM_001111272	Stau2	2759	20.117	7.89062	32.3433	4.09896	2.03526	0.000903017	0.00466882	1	1
NM_134005	Enpp3	2815	19.1382	5.91103	32.3654	5.47543	2.45297	0.000160763	0.000992182	1	1
NM_175198	Prox2	2682	49.5487	66.6953	32.4022	0.485824	-1.04149	0.00624663	0.0254619	1	1
NM_028778	Nuak2	3108	21.654	10.8491	32.4589	2.99186	1.58104	0.00592334	0.0243235	1	1
NM_178787	Iffo1	2840	48.9608	65.3572	32.5645	0.498255	-1.00504	0.0100535	0.0382429	1	1
NM_001162977	Megf6	6876	16.395	0.001	32.7901	32790.1	15.001	6.35e-10	9.06e-09	1	1
NM_133982	Rpp25	1361	49.5637	66.3215	32.806	0.494651	-1.01552	0.00821405	0.0322035	1	1
NM_018791	Zfp108	2666	71.6293	110.394	32.8649	0.297706	-1.74804	1.65e-07	1.72e-06	2	1
NM_030021	Cutal	2312	73.4811	113.975	32.9871	0.289424	-1.78874	5.93e-08	6.55e-07	2	1
NM_025326	Tmem176a	1064	116.803	200.504	33.1027	0.165097	-2.59861	0.000123128	0.000778047	2	1
NM_172385	Zfp536	4411	78.4485	123.757	33.14	0.267782	-1.90087	5.42e-09	6.84e-08	2	1
NM_031168	Il6	1087	16.5765	0.001	33.153	33153	15.0169	2.22e-11	3.77e-10	1	1
NM_011491	Stc2	1793	68.1792	103.151	33.2069	0.321924	-1.63521	1.44e-06	1.31e-05	2	1
NM_016675	Cldn2	3079	978.85	1924.33	33.3736	0.017343	-5.8495	4.33e-190	1.16e-186	5	1
NM_145423	Slc5a8	5346	21.3653	9.16496	33.5657	3.6624	1.87279	0.00164554	0.0079157	1	1
NM_020570	Xrcc2	3230	52.2955	70.9919	33.5992	0.473282	-1.07923	0.00347758	0.0153211	1	1
NM_145713	Hist1h1d	2977	19.5912	5.5822	33.6001	6.01915	2.58956	6.3e-05	0.000422384	1	1
NM_011041	Pax9	2574	58.0842	82.5047	33.6637	0.408021	-1.29328	0.00102952	0.00524496	2	1
NR_028264	Dleu2	1708	102.449	171.14	33.7575	0.19725	-2.3419	3.34e-15	8.13e-14	2	1
NM_011939	Hsf4	1576	58.4565	83.1233	33.7897	0.406501	-1.29867	0.000345864	0.00197686	2	1
NM_177632	Fam43a	3075	215.741	397.559	33.9243	0.0853315	-3.55078	6.86e-11	1.1e-09	3	1
NM_001171002	Degs2	3185	65.8011	97.606	33.9963	0.348301	-1.52159	0.000547114	0.00298122	2	1
NM_007708	Cit	6898	20.9095	7.56641	34.2527	4.52694	2.17854	0.00380127	0.0165302	1	1
NM_178925	Nsun3	1344	22.4652	10.5121	34.4184	3.27419	1.71114	0.00280441	0.0127312	1	1
NM_009909	Cxcr2	3043	55.7973	77.1634	34.4312	0.446211	-1.1642	0.00144371	0.00705307	2	1
NM_001145162	Ube2ql1	2711	17.8235	0.982861	34.6641	35.2686	5.14031	1.99e-09	2.68e-08	1	1
NM_177834	Cpa6	1930	84.6793	134.583	34.775	0.25839	-1.95238	4.1e-10	6.03e-09	2	1
NM_025718	Dnase1l2	1236	56.3293	77.8554	34.8032	0.447024	-1.16158	0.00139705	0.00685184	2	1
NM_172964	Arhgap28	5317	116.41	197.997	34.8235	0.175878	-2.50735	9.87e-19	3.02e-17	2	1
NM_001081746	Gm7609	1621	54.5511	74.2505	34.8516	0.469379	-1.09117	0.00299681	0.0134745	2	1
NM_001045483	Mapk1ip1	1524	59.0217	83.111	34.9323	0.42031	-1.25048	0.000496744	0.00273609	2	1
NM_025429	Serpinb1a	1931	84.9101	134.608	35.2123	0.261591	-1.93461	1.29e-05	9.92e-05	2	1
NM_013680	Syn1	3249	17.6275	0.001	35.255	35255	15.1055	4.46e-12	8.16e-11	1	1
NM_001033606	Acsl3	3810	19.4216	3.29827	35.5449	10.7768	3.42986	6.81e-07	6.53e-06	1	1
NM_145584	Spon1	6166	67.2357	98.8377	35.6337	0.360527	-1.47182	1.32e-05	0.000101375	2	1
NM_130861	Slco1a5	2559	100.232	164.785	35.6785	0.216516	-2.20745	9.03e-14	1.9e-12	2	1
NM_026282	Spc24	1349	53.1957	70.6077	35.7837	0.506795	-0.980525	0.00832297	0.0325491	1	1
NM_145382	Fam193b	4356	64.3753	92.9342	35.8164	0.385395	-1.37559	7.53e-05	0.000496327	2	1
NM_177460	Parp16	2483	70.1368	104.404	35.8692	0.34356	-1.54136	3.16e-06	2.73e-05	2	1
NM_183261	Nr2f2	4164	77.0486	118.227	35.8698	0.303397	-1.72072	1.19e-07	1.27e-06	2	1
NM_019420	B3galt4	1599	55.6118	75.2021	36.0215	0.478996	-1.06191	0.00370503	0.0161641	2	1
NM_030174	Mctp1	4289	19.6621	3.28765	36.0365	10.9612	3.45433	4.96e-07	4.86e-06	1	1
NM_008059	G0s2	847	18.7604	1.31931	36.2015	27.4397	4.77819	2.47e-09	3.28e-08	1	1
NM_001048192	Agbl5	3303	148.166	260.128	36.2041	0.139178	-2.84499	8.7e-27	4.2e-25	2	1
NM_001111142	Lrrc73	1384	67.876	99.4305	36.3216	0.365296	-1.45286	0.00019035	0.00115432	2	1
NM_001128094	Atp13a3	7220	24.4093	12.4698	36.3487	2.91493	1.54346	0.00430885	0.0184473	1	1
NM_001024230	Gm5431	2971	21.2136	5.89648	36.5308	6.19536	2.63119	2.24e-05	0.000164333	1	1
NM_008604	Mme	4240	150.796	264.943	36.649	0.138328	-2.85384	2.54e-27	1.26e-25	2	1
NM_026681	Ccdc88c	6292	112.695	188.687	36.7035	0.194521	-2.362	1.11e-06	1.03e-05	2	1
NM_028232	Sgol1	3609	56.5454	76.1677	36.923	0.48476	-1.04466	0.0107901	0.0406825	2	1
NM_145580	Igflr1	1192	68.224	99.4718	36.9762	0.371725	-1.42769	2.01e-05	0.000148782	2	1
NM_183019	Arhgef4	2738	93.1151	149.173	37.0568	0.248415	-2.00918	1.66e-10	2.55e-09	2	1
NM_080637	Nme5	829	66.9708	96.829	37.1126	0.38328	-1.38353	5.08e-05	0.00034701	2	1
NM_029606	Cep112	3516	63.8126	90.3577	37.2675	0.412444	-1.27773	0.000199355	0.00120311	2	1
NM_027455	Qpct	1924	70.1339	102.756	37.5122	0.365062	-1.45378	1.21e-05	9.34e-05	2	1
NM_198029	Fermt1	5255	18.9632	0.326517	37.5999	115.155	6.84743	3.56e-07	3.56e-06	1	1
NM_013599	Mmp9	3185	18.8616	0.001	37.7233	37723.3	15.2032	8.83e-13	1.72e-11	1	1
NM_021791	Doc2g	1481	63.2242	88.6758	37.7726	0.425964	-1.2312	0.000323929	0.00186509	2	1
NM_019696	Cpxm1	2434	103.924	170.068	37.7789	0.22214	-2.17046	5.53e-13	1.09e-11	2	1
NM_172205	Sbsn	2310	102.797	167.803	37.7921	0.225217	-2.15061	1.64e-13	3.4e-12	2	1
NM_001163623	Prepl	3294	21.9113	5.90703	37.9155	6.4187	2.68228	1.1e-05	8.62e-05	1	1
NM_177909	Slc9a9	3492	72.366	106.751	37.9812	0.355794	-1.49089	0.000314413	0.00181587	2	1
NM_001163766	Wdr90	6068	59.9036	81.8002	38.0069	0.464631	-1.10584	0.00159843	0.00771174	2	1
NM_001164643	Trappc9	2833	59.5691	81.0977	38.0404	0.469069	-1.09213	0.00183114	0.00868625	2	1
NR_030677	BC025920	1906	63.0603	87.9625	38.1582	0.433801	-1.20489	0.000421427	0.0023579	2	1
NM_021893	Cd274	3653	58.1733	78.1589	38.1876	0.48859	-1.0333	0.00331729	0.0146906	2	1
NM_013935	Hacd1	1015	25.2631	12.1241	38.4021	3.16742	1.66331	0.00213312	0.00993078	1	1
NM_019946	Mgst1	943	129.513	220.538	38.4881	0.174519	-2.51854	1.62e-17	4.5e-16	2	1
NM_011538	Tbx6	1731	85.0016	131.48	38.523	0.292995	-1.77105	4.28e-06	3.61e-05	2	1
NM_025538	Alkbh7	939	83.3048	128.028	38.5816	0.301353	-1.73047	0.000119337	0.000755612	2	1
NR_030694	1110002L01Rik	3300	25.0562	11.5038	38.6086	3.35616	1.74681	0.00137496	0.00675408	1	1
NR_033218	Rreb1	9714	58.6911	78.7735	38.6087	0.490123	-1.02878	0.00408426	0.0175781	2	1
NM_001081656	Neurl1b	6195	388.494	738.317	38.6715	0.0523779	-4.2549	2.5e-58	3.88e-56	4	1
NM_026222	Ccdc39	3616	66.6585	94.6394	38.6776	0.408683	-1.29094	0.000142206	0.000886969	2	1
NM_178717	Rxfp3	4252	19.3635	0.001	38.7269	38726.9	15.241	3.83e-13	7.62e-12	1	1
NM_198114	Dagla	5652	65.7087	92.6193	38.7981	0.418899	-1.25533	0.000251209	0.00148179	2	1
NM_001081275	Cfap126	1034	61.6084	84.4147	38.802	0.45966	-1.12136	0.00114066	0.00574119	2	1
NM_001130164	Oxr1	2529	21.7299	4.59072	38.869	8.46686	3.08183	0.000134857	0.000846188	1	1
NR_040401	C920006O11Rik	1447	59.7227	80.4162	39.0292	0.48534	-1.04293	0.00315741	0.0140896	2	1
NM_001111099	Cdkn1a	1936	24.606	10.1779	39.0341	3.83518	1.93929	0.00042086	0.00235609	1	1
NM_201642	Ugt1a7c	3294	82.3091	125.519	39.0997	0.311506	-1.68267	6.8e-08	7.47e-07	2	1
NM_008800	Pde1b	2986	20.9248	2.63062	39.219	14.9087	3.89808	1.91e-08	2.25e-07	1	1
NM_019730	Nme3	724	139.869	240.491	39.2471	0.163196	-2.61532	3.61e-10	5.34e-09	2	1
NM_013654	Ccl7	912	73.4498	107.644	39.2552	0.364675	-1.45532	7.43e-06	6e-05	2	1
NM_001113530	Csf1	2324	58.1419	76.847	39.4368	0.513187	-0.962445	0.00626949	0.025544	2	1
NM_028817	Acsl3	3950	24.0138	8.53903	39.4885	4.62448	2.20929	9.66e-05	0.000623798	1	1
NM_019707	Cdh13	2290	57.389	75.1545	39.6236	0.527229	-0.923499	0.0102611	0.0389616	2	1
NM_029932	Spns3	1819	63.2791	86.6459	39.9123	0.460636	-1.1183	0.0012259	0.00611456	2	1
NM_026626	Efcab2	2551	57.7625	75.53	39.995	0.529524	-0.917231	0.00871665	0.0338773	2	1
NM_010664	Krt18	1400	23.4617	6.90613	40.0173	5.79445	2.53467	1.58e-05	0.000119596	1	1
NM_008528	Blnk	2097	126.283	212.379	40.1861	0.189219	-2.40187	9.22e-19	2.83e-17	2	1
NM_001081189	Uprt	1112	24.7659	9.20331	40.3285	4.38196	2.13158	0.00015861	0.000981146	1	1
NR_024068	Snhg7	763	65.6995	90.9639	40.4351	0.444517	-1.16969	0.000558851	0.00303988	2	1
NM_007901	S1pr1	3029	149.709	258.747	40.672	0.157188	-2.66943	1.34e-24	5.72e-23	2	1
NM_001025395	Src	3869	27.9948	15.1137	40.8759	2.70456	1.43539	0.00457359	0.0194566	1	1
NM_029595	Pbp2	1256	22.9047	4.91362	40.8958	8.32296	3.0571	7.55e-07	7.19e-06	1	1
NM_001130008	Gspt1	6853	27.3441	13.7878	40.9005	2.96643	1.56873	0.00464509	0.0197118	1	1
NM_013476	Ar	2999	59.8134	78.5031	41.1237	0.523849	-0.932778	0.00791543	0.0312282	2	1
NR_040432	Gm15708	1766	74.299	107.361	41.237	0.384097	-1.38046	1.85e-05	0.000137858	2	1
NM_015819	Hs6st2	3755	27.713	14.1613	41.2647	2.9139	1.54295	0.0057908	0.0238521	1	1
NM_138648	Olr1	3581	21.98	2.63462	41.3253	15.6855	3.97136	6.55e-09	8.17e-08	1	1
NM_001135727	Sh3kbp1	5029	27.232	13.1354	41.3286	3.14634	1.65368	0.00133873	0.00659337	1	1
NM_001081155	Rap1gap	3218	215.663	389.879	41.447	0.106307	-3.23369	1.4e-29	7.93e-28	3	1
NM_029662	Mfsd2a	2166	22.4051	3.28103	41.5292	12.6574	3.66191	2.63e-08	3.04e-07	1	1
NM_023858	Mtmr2	3036	29.2363	16.7423	41.7304	2.49251	1.3176	0.00798262	0.0314405	1	1
NR_040296	Gm19434	2572	22.8447	3.93869	41.7508	10.6002	3.40602	9.51e-08	1.02e-06	1	1
NR_045164	Slc2a4rg-ps	2986	94.631	147.46	41.8023	0.283483	-1.81867	6.38e-10	9.1e-09	2	1
NM_013460	Adra1d	2394	171.845	301.866	41.8247	0.138554	-2.85148	1.26e-29	7.17e-28	3	1
NM_025944	Tmem246	2983	75.7939	109.698	41.89	0.381867	-1.38886	1.89e-05	0.000141032	2	1
NM_001085549	Trabd2b	6617	61.0938	80.1369	42.0506	0.524735	-0.930339	0.00630729	0.0256702	2	1
NM_182805	Gpt	1783	67.6787	93.2472	42.1103	0.451598	-1.14689	0.000750216	0.00395161	2	1
NR_026990	Gm5577	1423	69.8332	97.5097	42.1567	0.432334	-1.20978	0.000213966	0.001281	2	1
NM_001080925	Rapgefl1	4163	72.8261	103.495	42.1573	0.407337	-1.2957	7.63e-05	0.000502258	2	1
NM_001081354	Mamld1	3352	63.3322	84.4537	42.2108	0.49981	-1.00055	0.00846452	0.0330398	2	1
NM_030179	Clip4	4055	395.818	749.411	42.2253	0.0563446	-4.14958	2.3e-84	8.02e-82	4	1
NM_001013384	Podnl1	2080	29.0811	15.7683	42.3938	2.68854	1.42683	0.00827271	0.0324065	1	1
NM_001001885	Tmem151a	4007	26.9526	11.4777	42.4274	3.69652	1.88617	0.00648268	0.0262307	1	1
NM_145574	Ccdc136	3507	78.2443	113.751	42.7371	0.375707	-1.41232	0.00125949	0.00625717	2	1
NR_030682	2810410L24Rik	1707	96.0168	149.151	42.8828	0.287513	-1.7983	3.74e-07	3.73e-06	2	1
NM_010469	Hoxd4	2560	117.115	191.221	43.0099	0.224923	-2.1525	1.04e-06	9.72e-06	2	1
NM_001134646	Tomm5	701	30.7247	18.3994	43.0499	2.33975	1.22636	0.00972131	0.0371596	1	1
NM_011859	Osr1	2027	368.728	694.294	43.1623	0.0621671	-4.0077	1.91e-23	7.68e-22	4	1
NM_134147	Macrod1	1284	91.009	138.792	43.2261	0.311446	-1.68295	2.28e-06	2.01e-05	2	1
NM_198422	Paqr3	1375	29.55	15.7624	43.3375	2.74942	1.45913	0.00323728	0.0143973	1	1
NM_011693	Vcam1	3398	124.949	206.55	43.3483	0.209868	-2.25245	8.72e-17	2.33e-15	2	1
NM_001160012	Gjb3	1886	22.5377	1.31269	43.7628	33.3383	5.05911	0.000364609	0.00206926	1	1
NM_013653	Ccl5	579	29.1184	14.4521	43.7847	3.02965	1.59915	0.0013646	0.0067102	1	1
NM_011973	Mok	1693	68.3556	92.9046	43.8066	0.471522	-1.0846	0.00118943	0.00595475	2	1
NR_033198	2700046G09Rik	1641	63.455	83.0769	43.8332	0.527622	-0.922423	0.00683092	0.0274985	2	1
NR_040524	Dbhos	4020	71.0723	98.2504	43.8943	0.446759	-1.16243	0.00354106	0.0155352	2	1
NM_010553	Il18rap	2496	22.6822	1.314	44.0503	33.5239	5.06712	1.58e-11	2.74e-10	1	1
NM_201529	Lmo7	6123	93.2039	142.315	44.0924	0.309822	-1.69049	3e-05	0.000214558	2	1
NM_001081012	Ccdc171	4525	72.1914	100.217	44.1658	0.440701	-1.18213	0.000272126	0.00159268	2	1
NM_198654	Nsl1	2973	71.0356	97.8094	44.2617	0.45253	-1.14391	0.000389143	0.0021929	2	1
NM_134014	Xpo1	5144	31.0091	17.4062	44.6119	2.56299	1.35783	0.00519965	0.0217315	1	1
NM_028054	Zfyve19	1941	67.4486	90.0287	44.8685	0.49838	-1.00468	0.0025074	0.0115051	2	1
NM_027121	Vkorc1l1	1113	29.0086	13.1251	44.8922	3.42032	1.77413	0.0015786	0.00763272	1	1
NM_020517	Lenep	668	95.6994	146.418	44.9805	0.307205	-1.70273	7.8e-09	9.65e-08	2	1
NM_026928	Fuom	650	65.8458	86.6825	45.009	0.51924	-0.945527	0.00504234	0.0211511	2	1
NM_011943	Map2k6	2064	106.768	168.508	45.0266	0.267207	-1.90397	1.85e-11	3.18e-10	2	1
NM_013538	Cdca3	1488	65.5169	85.9989	45.0349	0.523668	-0.933275	0.0102167	0.0388006	2	1
NM_170758	Cd300a	4642	100.832	156.567	45.0973	0.288038	-1.79567	5.48e-10	7.9e-09	2	1
NM_001143802	Fam196a	4637	106.944	168.724	45.1634	0.267676	-1.90144	4.08e-11	6.69e-10	2	1
NM_027376	Fuz	1715	87.3073	129.335	45.2796	0.350096	-1.51418	2.29e-05	0.000167491	2	1
NM_001033436	Atxn7l1	2567	68.7963	92.2941	45.2985	0.490805	-1.02678	0.00177891	0.00845986	2	1
NM_133903	Spon2	2237	365.818	686.186	45.4511	0.0662374	-3.91621	6.43e-42	6.01e-40	4	1
NR_026848	C030034I22Rik	2747	66.7779	87.9618	45.594	0.518338	-0.948034	0.00473951	0.0200612	2	1
NM_001033379	Dcp1b	3311	91.679	137.611	45.7466	0.332434	-1.58886	9.97e-08	1.07e-06	2	1
NM_033321	P2rx5	2293	132.066	218.199	45.9332	0.21051	-2.24804	4.99e-10	7.22e-09	2	1
NM_054045	Hist2h3c2	1036	29.2149	12.4721	45.9577	3.68484	1.8816	0.000209171	0.0012563	1	1
NM_026991	Sat2	912	91.2418	136.304	46.1797	0.338799	-1.5615	1.35e-07	1.43e-06	2	1
NM_175529	Leng9	1690	71.1153	95.909	46.3216	0.482974	-1.04998	0.00131601	0.00651213	2	1
NM_008597	Mgp	614	1132.74	2218.96	46.526	0.0209675	-5.5757	2.63e-190	8.25e-187	5	1
NM_172788	Sh3rf3	5796	116.166	185.679	46.6537	0.25126	-1.99275	5.01e-10	7.25e-09	2	1
NM_001198911	Arhgef2	4422	24.6596	2.62438	46.6949	17.7927	4.15322	2.95e-10	4.4e-09	1	1
NM_001163637	Jakmip2	3511	26.7963	6.89689	46.6958	6.77056	2.75927	8.25e-07	7.83e-06	1	1
NM_010582	Itih2	3139	707.246	1367.76	46.7352	0.0341692	-4.87116	8.62e-137	1.01e-133	4	1
NM_007417	Adra2a	3818	28.3072	9.85309	46.7614	4.74586	2.24667	0.00017739	0.00108483	1	1
NM_013598	Kitl	5450	99.8602	152.92	46.8001	0.306043	-1.7082	1.07e-07	1.14e-06	2	1
NM_053261	Impa2	1386	160.732	274.651	46.8118	0.170441	-2.55266	4.86e-24	2.01e-22	2	1
NM_009936	Col9a3	2846	31.4847	16.1025	46.867	2.91054	1.54129	0.00145228	0.00708393	1	1
NM_027112	Capns2	1015	32.6391	18.3835	46.8947	2.55091	1.35101	0.00404203	0.0174223	1	1
NM_019689	Arid3b	3807	84.2508	121.557	46.9447	0.386195	-1.3726	9.06e-06	7.2e-05	2	1
NM_175314	Adamts9	6056	77.5357	107.704	47.3678	0.439797	-1.18509	0.000171647	0.00105313	2	1
NM_146034	Mia2	2930	30.6899	13.805	47.5747	3.44619	1.785	0.000768961	0.00403791	1	1
NM_010107	Efna1	1483	33.9661	20.3531	47.579	2.33768	1.22508	0.00785037	0.0310301	1	1
NM_177604	AA986860	2940	84.8601	121.918	47.8023	0.392086	-1.35076	4.6e-05	0.000317729	2	1
NM_001004154	Rragb	2308	115.843	183.84	47.8457	0.260257	-1.94199	1.78e-12	3.37e-11	2	1
NM_011361	Sgk1	2471	32.1943	16.4264	47.9623	2.91983	1.54588	0.00110024	0.00556904	1	1
NM_029937	Nup210l	5681	31.5646	15.1087	48.0205	3.17833	1.66827	0.000621585	0.00333576	1	1
NM_009437	Tst	1096	94.155	140.08	48.2296	0.344299	-1.53827	0.000568962	0.0030872	2	1
NR_030700	4831440E17Rik	4677	120.056	191.775	48.3364	0.252048	-1.98823	2.55e-13	5.18e-12	2	1
NM_183297	Nxph4	1675	28.393	8.20296	48.583	5.92262	2.56624	0.000470797	0.00260769	1	1
NM_138605	Ppp1r3f	3328	70.7938	92.9726	48.615	0.522896	-0.935405	0.00351707	0.0154624	2	1
NM_001077264	Ap2a1	3391	34.821	21.0064	48.6355	2.31527	1.21118	0.00724876	0.0289319	1	1
NM_011643	Trpc1	3014	34.5113	20.375	48.6477	2.38762	1.25557	0.00599073	0.0245787	1	1
NM_001159552	H13	1112	77.0615	105.389	48.7341	0.462422	-1.11272	0.000330955	0.00189818	2	1
NM_001164072	Tank	2019	35.5208	22.2974	48.7443	2.1861	1.12836	0.0116955	0.0436069	1	1
NM_007403	Adam8	3034	67.2424	85.7339	48.751	0.568631	-0.814435	0.0132504	0.0486036	2	1
NM_178802	Trim65	3050	80.6898	112.629	48.751	0.432847	-1.20807	8.54e-05	0.000556925	2	1
NM_008086	Gas1	3149	300.754	552.682	48.8254	0.0883427	-3.50075	5.89e-19	1.82e-17	3	1
NM_178711	Plscr4	3259	130.737	212.427	49.0459	0.230883	-2.11477	1.04e-15	2.62e-14	2	1
NM_198861	Lrrc75a	2047	78.9043	108.687	49.1216	0.451954	-1.14575	0.000213054	0.00127595	2	1
NM_001079908	Fgfr1	5002	33.6019	18.0818	49.122	2.71666	1.44183	0.00200585	0.00941052	1	1
NM_001081387	Ctcfl	3217	88.6164	127.924	49.3085	0.38545	-1.37538	0.00593653	0.0243723	2	1
NM_027118	Cdk13	6901	35.1692	20.9996	49.3387	2.3495	1.23236	0.00615865	0.0251415	1	1
NR_037996	Hmga2-ps1	1510	29.1274	8.86617	49.3886	5.57045	2.47779	2.38e-06	2.1e-05	1	1
NM_175419	Actr5	2381	68.5719	87.6674	49.4764	0.564365	-0.8253	0.0119971	0.0445455	2	1
NM_177722	Mcmdc2	2553	102.921	156.343	49.4981	0.316599	-1.65927	4.73e-09	6.05e-08	2	1
NM_145457	Paip1	4668	35.9215	22.3176	49.5253	2.21912	1.14999	0.00998576	0.0380159	1	1
NM_001113211	Nemp1	6001	86.019	122.434	49.6042	0.405151	-1.30347	1.51e-05	0.000114857	2	1
NM_008487	Arhgef2	4300	36.3132	22.9945	49.6319	2.15843	1.10998	0.0117424	0.0437639	1	1
NM_001098225	Adam22	9068	153.071	256.417	49.7238	0.193918	-2.36649	1.21e-20	4.14e-19	2	1
NM_010234	Fos	2107	127.771	205.764	49.7774	0.241915	-2.04743	7.07e-10	9.99e-09	2	1
NM_012006	Acot1	1559	148.977	248.154	49.8008	0.200685	-2.317	9.57e-17	2.54e-15	2	1
NM_008506	Mycl	3518	31.6746	13.464	49.8852	3.70509	1.88951	9.88e-05	0.000637054	1	1
NM_177366	Gpr157	4762	79.3407	108.632	50.0491	0.46072	-1.11804	0.000292162	0.00169832	2	1
NM_018851	Samhd1	3887	69.1979	88.2907	50.1052	0.567502	-0.817302	0.0106651	0.0402849	2	1
NM_001077684	Ccdc173	1731	89.6232	129.075	50.1715	0.388701	-1.36327	5.3e-06	4.38e-05	2	1
NM_001162884	Igsf10	10084	126.428	202.575	50.2802	0.248206	-2.01039	6.13e-14	1.31e-12	2	1
NM_172826	Dact2	2849	131.511	212.431	50.5912	0.238153	-2.07004	6.77e-15	1.61e-13	2	1
NM_028119	Ddb2	1929	90.376	130.056	50.6962	0.389803	-1.35918	4.81e-06	4.02e-05	2	1
NM_138949	Zfp286	3006	81.375	112.014	50.7356	0.452938	-1.14261	0.000209369	0.00125668	2	1
NM_172760	Elmo3	3060	75.4923	100.17	50.8144	0.50728	-0.979145	0.00195068	0.0091792	2	1
NM_001033040	Ccdc189	2553	79.8736	108.764	50.983	0.468747	-1.09312	0.00043932	0.00244705	2	1
NR_033514	2310015A10Rik	4861	86.5961	122.091	51.1012	0.41855	-1.25653	2.95e-05	0.000211147	2	1
NM_144816	Rhbdl1	1557	91.8947	132.675	51.1149	0.385265	-1.37608	3.52e-06	3.01e-05	2	1
NM_024272	Ssbp2	6656	72.5486	93.9782	51.1189	0.543945	-0.878468	0.00681252	0.0274413	2	1
NM_001128096	Atp13a3	7310	33.2308	15.1022	51.3595	3.4008	1.76588	0.000186308	0.00113383	1	1
NM_029407	Fam227a	5187	111.479	171.467	51.4899	0.30029	-1.73557	2.98e-10	4.44e-09	2	1
NM_175241	1700028K03Rik	3096	75.4398	99.1373	51.7422	0.521925	-0.938086	0.00500723	0.0210513	2	1
NM_028131	Cenpn	1768	70.7144	89.6689	51.7598	0.577233	-0.792774	0.0124699	0.0460649	2	1
NM_172661	Prrc2b	8564	37.7548	23.6626	51.8471	2.1911	1.13165	0.00873186	0.0339223	1	1
NM_173381	6720489N17Rik	2638	85.7056	119.558	51.8528	0.433703	-1.20522	6.31e-05	0.00042282	2	1
NM_031182	Tfap4	2113	109.215	166.214	52.2158	0.314149	-1.67048	1.85e-09	2.51e-08	2	1
NM_001081306	Ptprz1	8068	38.2098	23.9455	52.4741	2.19139	1.13185	0.00900298	0.034753	1	1
NM_001145924	Msantd3	1745	34.2965	16.0939	52.4991	3.26205	1.70578	0.000209621	0.00125739	1	1
NM_183254	Fam229b	731	104.898	157.253	52.5442	0.334138	-1.58148	1.57e-08	1.87e-07	2	1
NM_001114361	Eml4	5445	79.4939	106.374	52.6136	0.494609	-1.01564	0.00181806	0.00863511	2	1
NM_001142781	Fam188b	4270	79.3669	106.044	52.6901	0.496872	-1.00905	0.00103992	0.00528833	2	1
NM_022329	Tor1aip2	2585	36.0579	19.3789	52.7369	2.72135	1.44432	0.00127952	0.00634829	1	1
NM_009073	Rom1	1526	82.1287	111.268	52.9898	0.476238	-1.07025	0.00265663	0.0121336	2	1
NM_001001178	Ccdc148	3992	135.2	217.388	53.0124	0.243861	-2.03587	8.07e-15	1.9e-13	2	1
NM_177448	Mogat2	1787	31.5781	10.1412	53.0151	5.22769	2.38617	2.09e-06	1.86e-05	1	1
NM_001163663	Rab6a	3243	36.8187	20.3896	53.2478	2.61152	1.38489	0.00195599	0.00919959	1	1
NM_001162417	Myef2	2402	36.8532	20.4032	53.3033	2.6125	1.38543	0.00215904	0.0100316	1	1
NM_011123	Plp1	2561	86.5454	119.744	53.3472	0.445512	-1.16646	0.000674723	0.00358815	2	1
NM_178915	Tmem179	2373	28.0364	2.63	53.4428	20.3205	4.34486	4.66e-12	8.49e-11	1	1
NM_177378	Rnf150	9685	303.751	554.043	53.4584	0.0964879	-3.37351	3.69e-54	5.18e-52	3	1
NM_012050	Omd	1751	133.939	214.268	53.61	0.250201	-1.99884	1.95e-06	1.74e-05	2	1
NM_172688	Map3k7	5682	38.661	23.6586	53.6634	2.26824	1.18157	0.00591564	0.0242972	1	1
NR_015566	A330023F24Rik	5195	105.883	157.999	53.7676	0.340303	-1.55511	2.91e-08	3.33e-07	2	1
NM_009326	Tcea2	1163	82.225	110.604	53.8455	0.48683	-1.03851	0.000648921	0.00346761	2	1
NM_025961	Gatm	2357	34.3075	14.7577	53.8574	3.64944	1.86767	6.41e-05	0.000428627	1	1
NM_172812	Htr2a	2971	33.298	12.5108	54.0853	4.32308	2.11206	1.12e-05	8.77e-05	1	1
NM_001163136	Macc1	3818	28.206	2.30879	54.1032	23.4336	4.55051	5.97e-09	7.48e-08	1	1
NM_026437	Fam45a	2366	35.9548	17.7391	54.1705	3.05374	1.61058	0.000349994	0.00199804	1	1
NM_173744	Tdrp	2477	79.8205	105.359	54.2819	0.515208	-0.956773	0.00181887	0.00863677	2	1
NM_010271	Gpd1	2809	73.8011	93.2869	54.3154	0.58224	-0.780314	0.0135011	0.0494463	2	1
NR_045056	3110056K07Rik	1164	76.2832	98.1767	54.3897	0.553998	-0.852049	0.00616514	0.0251625	2	1
NM_019759	Dpt	1636	99.1042	143.795	54.4134	0.378409	-1.40198	1.1e-06	1.02e-05	2	1
NM_001160017	Gnb1	3091	38.124	21.6898	54.5582	2.51539	1.33078	0.00228898	0.0105752	1	1
NR_028271	Phxr4	1391	104.738	154.386	55.0896	0.35683	-1.48669	8.72e-08	9.44e-07	2	1
NM_009523	Wnt4	3823	175.496	295.859	55.132	0.186345	-2.42395	1.98e-23	7.94e-22	3	1
NM_175437	Gsap	3745	86.8866	118.526	55.2474	0.466121	-1.10122	0.000216795	0.00129505	2	1
NM_011333	Ccl2	806	158.438	261.616	55.2606	0.211228	-2.24313	2.16e-19	6.85e-18	2	1
NM_001039562	Ankrd37	921	39.348	23.2914	55.4046	2.37875	1.25021	0.00375409	0.0163515	1	1
NM_001112705	Tlk2	5475	38.3178	21.0234	55.6122	2.64526	1.40341	0.00123196	0.00614314	1	1
NM_013569	Kcnh2	4221	108.988	162.312	55.6649	0.34295	-1.54393	2.56e-07	2.6e-06	2	1
NR_027380	Gm3219	632	127.549	199.356	55.7417	0.279608	-1.83852	2.71e-12	5.05e-11	2	1
NM_199475	Fam63a	2850	88.9766	121.867	56.0858	0.46022	-1.11961	0.000193953	0.00117314	2	1
NM_001024954	Pbx4	1359	118.233	180.322	56.1445	0.311356	-1.68336	4.29e-10	6.29e-09	2	1
NM_009696	Apoe	1266	87.584	118.907	56.2606	0.473146	-1.07964	0.000302136	0.00174873	2	1
NM_181328	Slc25a29	1964	37.8411	19.3971	56.2852	2.90173	1.53691	0.00187331	0.00886166	1	1
NM_013584	Lifr	9663	203.829	351.37	56.2889	0.160199	-2.64207	5.81e-30	3.36e-28	3	1
NM_025707	Klhl28	2854	38.9143	21.342	56.4866	2.64674	1.40422	0.00118677	0.00594303	1	1
NR_003623	Gm5069	3581	79.5482	102.455	56.6411	0.552838	-0.855073	0.00567887	0.0234683	2	1
NR_015551	Rab10os	1073	81.2752	105.741	56.8092	0.537248	-0.896341	0.00331355	0.0146775	2	2
NM_001024703	Mctp2	5810	36.8746	16.7483	57.001	3.40339	1.76697	7.96e-05	0.000522194	1	2
NM_028474	Ptchd4	6890	113.454	169.793	57.1159	0.336386	-1.57181	8.22e-09	1.02e-07	2	2
NM_026543	Mrnip	1168	93.4672	129.757	57.177	0.440645	-1.18231	4.11e-05	0.0002864	2	2
NM_134041	4930427A07Rik	3371	38.1132	19.0372	57.1893	3.00409	1.58693	0.000319337	0.00184122	1	2
NM_026790	Ifi27	1053	39.9668	22.6555	57.2781	2.52822	1.33812	0.0017632	0.00839152	1	2
NM_025610	Asrgl1	2274	81.0344	104.783	57.2853	0.546702	-0.871174	0.0038627	0.0167624	2	2
NM_028317	Skida1	4387	82.5288	107.711	57.347	0.532417	-0.909372	0.00257253	0.0117781	2	2
NM_017371	Hpx	1489	100.357	143.256	57.4585	0.401089	-1.318	3.35e-06	2.88e-05	2	2
NM_028637	1110034G24Rik	1501	90.4379	123.411	57.4649	0.465638	-1.10272	0.000189295	0.0011494	2	2
NM_001111111	Atg16l2	2183	107.176	156.698	57.6552	0.367939	-1.44246	2.45e-07	2.49e-06	2	2
NM_007525	Bard1	5448	38.9129	20.0409	57.7849	2.88335	1.52775	0.000380855	0.00215071	1	2
NM_146136	Slc16a4	2216	43.0499	28.2584	57.8414	2.04688	1.03342	0.0108178	0.0407787	1	2
NM_009886	Celsr1	11050	149.162	240.459	57.8659	0.240648	-2.055	3.72e-16	9.6e-15	2	2
NM_011881	Grk1	7462	94.3424	130.737	57.9473	0.443235	-1.17386	4.68e-05	0.000322519	2	2
NM_026720	Ankrd13d	2155	119.158	180.338	57.9782	0.321497	-1.63712	1.13e-09	1.56e-08	2	2
NM_016777	Nasp	3087	109.868	161.756	57.9791	0.358435	-1.48022	0.00120972	0.00604667	2	2
NM_009303	Syngr1	818	37.2443	16.4217	58.067	3.53599	1.82211	5.06e-05	0.000346178	1	2
NR_029432	1500015A07Rik	1883	79.3854	100.389	58.3823	0.581563	-0.781993	0.0134727	0.0493613	2	2
NM_001128103	Ano3	2946	38.5861	18.72	58.4522	3.12245	1.64268	0.000168098	0.00103372	1	2
NM_001038627	Smurf1	5333	38.7927	19.0458	58.5396	3.07363	1.61994	0.000200486	0.00120877	1	2
NM_181815	Cep128	4826	95.9465	133.29	58.603	0.439666	-1.18552	3.89e-05	0.00027172	2	2
NM_001034895	Zfr2	3358	128.777	198.624	58.9289	0.296685	-1.753	2.78e-11	4.66e-10	2	2
NR_028110	Ppp2r3d	4522	99.0357	139.019	59.0521	0.424776	-1.23523	5.31e-05	0.000361382	2	2
NM_001190371	Ankrd29	3256	120.147	181.241	59.0528	0.325825	-1.61783	1.01e-09	1.41e-08	2	2
NM_001081348	Hecw1	9460	142.469	225.859	59.0778	0.261569	-1.93474	2.73e-14	6.08e-13	2	2
NM_144809	Prdm9	3460	89.8959	120.573	59.2188	0.491144	-1.02578	0.00051287	0.0028142	2	2
NM_001038696	Rnpc3	3888	94.6106	129.972	59.2488	0.455857	-1.13335	0.000543562	0.00296702	2	2
NM_172728	Creb5	2873	44.476	29.2389	59.7131	2.04225	1.03016	0.0103275	0.039182	1	2
NM_177589	Ulk4	4093	101.562	143.244	59.8799	0.418027	-1.25833	2.26e-05	0.000165641	2	2
NM_007616	Cav1	2542	45.1176	30.2376	59.9977	1.98421	0.988563	0.0122621	0.0454126	1	2
NR_040318	2500004C02Rik	1898	195.342	330.609	60.0742	0.181708	-2.46031	2.03e-23	8.12e-22	3	2
NM_018738	Igtp	2064	92.4056	124.688	60.1231	0.482188	-1.05233	0.00568568	0.0234857	2	2
NM_022017	Trpv4	3247	129.78	199.053	60.5065	0.303972	-1.71799	4.92e-11	8.01e-10	2	2
NM_001039151	Cd44	4409	34.5818	8.54303	60.6205	7.0959	2.82699	2.51e-06	2.21e-05	1	2
NM_031405	Srrt	3039	97.6272	134.608	60.6462	0.450539	-1.15028	0.00172192	0.00823043	2	2
NM_001197322	Foxp1	6649	43.6547	26.6145	60.6949	2.28052	1.18936	0.00344881	0.015205	1	2
NM_008404	Itgb2	2862	38.3198	15.774	60.8655	3.8586	1.94808	0.000718727	0.00379853	1	2
NM_016894	Ramp1	2549	32.9333	4.92717	60.9395	12.3681	3.62855	2.67e-11	4.5e-10	1	2
NM_001005420	Ppp1r26	5485	117.545	174.029	61.062	0.350872	-1.51098	2.06e-08	2.42e-07	2	2
NM_013826	Mocs2	1889	45.4084	29.5074	61.3093	2.07776	1.05503	0.00980149	0.0374128	1	2
NM_011076	Abcb1a	4977	32.3095	3.28503	61.334	18.6707	4.22271	9.96e-06	7.84e-05	1	2
NM_001017966	Ddi2	3539	45.6663	29.8909	61.4417	2.05553	1.03951	0.0079521	0.0313465	1	2
NM_027491	Rragd	5047	147.292	233.054	61.5299	0.264015	-1.92131	1.72e-14	3.92e-13	2	2
NM_027060	Btbd9	6857	84.0264	106.394	61.6586	0.579529	-0.787046	0.00831786	0.0325359	2	2
NM_023824	Paqr4	2507	113	164.186	61.8145	0.376492	-1.40931	2.27e-07	2.3e-06	2	2
NM_001161854	Csde1	4108	45.3706	28.9127	61.8284	2.13845	1.09656	0.00646897	0.0261865	1	2
NM_172134	Pdxk	5110	99.522	137.175	61.8689	0.451021	-1.14873	5.1e-05	0.000348124	2	2
NM_013467	Aldh1a1	2032	299.123	535.915	62.3311	0.116308	-3.10398	6.55e-24	2.7e-22	3	2
NM_033601	Bcl3	1835	214.984	367.604	62.3644	0.169651	-2.55936	4.25e-23	1.68e-21	3	2
NR_027810	1110006O24Rik	768	84.6347	106.727	62.5428	0.586009	-0.771005	0.0119913	0.0445359	2	2
NM_026316	Aldh3b1	1915	104.224	145.855	62.5933	0.429148	-1.22045	1.08e-05	8.45e-05	2	2
NM_001033229	Cyp11b1	2398	32.3353	1.96572	62.7048	31.8991	4.99544	1.97e-15	4.9e-14	1	2
NR_037954	Lppos	876	123.186	183.462	62.9087	0.342897	-1.54415	0.00152034	0.00738715	2	2
NM_178898	Zfp956	2776	86.6239	110.335	62.9131	0.570202	-0.810454	0.00560711	0.0232074	2	2
NM_001134767	Ccdc62	3920	101.902	140.865	62.9385	0.446801	-1.1623	2.78e-05	0.000200018	2	2
NM_001164639	Slk	6954	47.5624	32.1798	62.945	1.95604	0.967938	0.0120294	0.044639	1	2
NM_030075	Klhdc8b	2953	158.334	253.549	63.1177	0.248937	-2.00615	4.47e-16	1.15e-14	2	2
NM_009704	Areg	1199	32.2246	1.31069	63.1385	48.172	5.59012	8.07e-17	2.16e-15	1	2
NM_001136079	Ptger4	2831	91.8338	120.515	63.1524	0.52402	-0.932306	0.00118476	0.00593613	2	2
NM_001093766	Myadm	2904	41.1908	19.051	63.3306	3.32426	1.73303	4.91e-05	0.000336605	1	2
NM_010482	Htr1b	1161	34.6365	5.92165	63.3513	10.6983	3.4193	5.69e-11	9.2e-10	1	2
NR_033503	E530011L22Rik	3304	104.752	146.064	63.4412	0.434339	-1.20311	1.58e-05	0.000119543	2	2
NM_020043	Igdcc4	6214	132.506	201.467	63.5443	0.315409	-1.66471	0.000539608	0.00294715	2	2
NM_001039684	Mks1	2365	112.119	160.586	63.6518	0.396372	-1.33507	8.85e-07	8.35e-06	2	2
NM_177028	Oacyl	3431	36.4916	9.19144	63.7917	6.94034	2.79501	8.18e-09	1.01e-07	1	2
NM_007515	Slc7a3	2371	89.0894	114.323	63.856	0.558559	-0.840219	0.00551692	0.0228896	2	2
NM_173780	Klf8	4457	40.6962	17.0682	64.3243	3.76866	1.91405	9.29e-06	7.36e-05	1	2
NM_001001130	Zfp85	2218	86.0455	107.684	64.4065	0.598104	-0.741531	0.0116501	0.0434976	2	2
NM_019708	Scoc	1931	46.1706	27.8779	64.4634	2.31235	1.20936	0.00211148	0.00984468	1	2
NM_011439	Sox13	3547	91.5056	118.517	64.4941	0.544175	-0.877857	0.00263069	0.0120237	2	2
NM_027415	Tmem70	1729	37.8442	11.1657	64.5227	5.77865	2.53073	4.84e-08	5.42e-07	1	2
NM_010633	Uhmk1	2041	46.7667	28.9147	64.6187	2.23481	1.16015	0.00318156	0.0141797	1	2
NM_020296	Rbms1	2688	48.1054	31.5487	64.6622	2.0496	1.03534	0.00750602	0.0298391	1	2
NM_019632	Napb	3693	86.2758	107.718	64.8338	0.601887	-0.732436	0.0132681	0.0486572	2	2
NM_008652	Mybl2	3702	88.347	111.655	65.0391	0.582502	-0.779666	0.00803197	0.0316017	2	2
NM_016722	Galns	2593	106.827	148.515	65.1388	0.4386	-1.18902	1.7e-05	0.000127656	2	2
NM_053252	Ehbp1l1	3888	40.299	15.1103	65.4876	4.33396	2.11569	1.61e-06	1.46e-05	1	2
NM_028263	Fgfbp3	1775	88.4371	111.29	65.5842	0.589309	-0.762904	0.00962684	0.036881	2	2
NM_153122	Oplah	3970	102.738	139.867	65.6093	0.469083	-1.09209	0.000543791	0.00296741	2	2
NM_018745	Azin1	4868	37.1118	8.54565	65.678	7.68555	2.94215	1.26e-09	1.73e-08	1	2
NM_153553	Npas4	3292	41.4262	17.0774	65.775	3.85157	1.94545	5.91e-06	4.84e-05	1	2
NM_010249	Gabpb1	1338	49.3418	32.8243	65.8593	2.00642	1.00462	0.00807757	0.0317509	1	2
NM_019787	Sec23b	2810	48.0458	30.2142	65.8774	2.18035	1.12456	0.00373716	0.0162815	1	2
NM_001081035	Nav3	7782	50.1907	34.1614	66.2199	1.93844	0.954897	0.0116608	0.0435115	1	2
NM_008761	Fxyd5	1016	35.1223	3.94731	66.2974	16.7956	4.07001	1.27e-13	2.65e-12	1	2
NM_010210	Fhit	998	118.59	170.808	66.3717	0.388574	-1.36374	2.86e-07	2.88e-06	2	2
NM_133859	Olfml3	1736	135.272	204.111	66.4331	0.325475	-1.61938	6.82e-07	6.53e-06	2	2
NM_019461	Usp27x	3240	93.0339	119.497	66.5711	0.557095	-0.844005	0.00348862	0.0153589	2	2
NM_001045514	Akna	5513	48.5761	30.5367	66.6155	2.18149	1.12531	0.00360504	0.0157901	1	2
NM_027745	Ccdc57	3437	160.15	253.583	66.7173	0.263098	-1.92633	2.46e-15	6.04e-14	2	2
NM_001252401	Tle2	2721	172.243	277.623	66.8639	0.240844	-2.05383	1.37e-17	3.82e-16	2	2
NM_011805	Dido1	4662	97.3903	127.728	67.0532	0.524971	-0.929692	0.00111767	0.00564512	2	2
NM_001190989	Ndfip2	2202	42.5589	18.0543	67.0635	3.71454	1.89319	8.23e-06	6.59e-05	1	2
NM_001164314	Wars	2831	41.1928	15.1137	67.2719	4.45105	2.15415	4.01e-06	3.39e-05	1	2
NM_001033236	Vcpkmt	1027	107.851	148.399	67.3028	0.453527	-1.14074	3.1e-05	0.000220819	2	2
NM_025999	Rnf141	952	51.1284	34.8138	67.4431	1.93725	0.954013	0.0121555	0.0450625	1	2
NM_027830	Mcm9	3873	91.3542	114.999	67.7089	0.588775	-0.764211	0.00965224	0.0369632	2	2
NM_008726	Nppb	797	42.8993	18.0325	67.7662	3.758	1.90997	0.000149585	0.000930526	1	2
NM_001109913	Hnrnpm	2415	51.6619	35.4506	67.8732	1.91458	0.937031	0.0122129	0.0452394	1	2
NR_024331	1700008J07Rik	2432	103.611	139.25	67.9724	0.488133	-1.03465	0.000191983	0.00116325	2	2
NR_030690	E330033B04Rik	6712	137.902	207.692	68.1123	0.327948	-1.60846	9.23e-05	0.000597946	2	2
NM_027878	Dram1	2807	167.135	266.035	68.2357	0.256492	-1.96302	3.18e-16	8.27e-15	2	2
NM_175439	Mars2	2882	44.0288	19.7107	68.347	3.46751	1.7939	0.00012712	0.000801529	1	2
NM_023850	Chst1	2682	136.819	205.224	68.4128	0.333356	-1.58486	4.08e-10	6e-09	2	2
NM_029781	Rab36	2620	176.494	284.45	68.5375	0.240948	-2.05321	4.53e-18	1.31e-16	2	2
NM_001039532	Zfp784	2146	129.711	190.438	68.9838	0.362237	-1.465	1.51e-08	1.8e-07	2	2
NM_026221	Ppfibp1	4860	48.127	26.9695	69.2846	2.569	1.36121	0.000493774	0.00272293	1	2
NM_178726	Ppm1l	3962	113.448	157.562	69.3344	0.440045	-1.18428	1.03e-05	8.05e-05	2	2
NM_053078	Nrep	2223	47.2472	24.9588	69.5355	2.78601	1.4782	0.000202264	0.00121792	1	2
NM_008008	Fgf7	2672	110.066	150.378	69.7536	0.463855	-1.10825	4.69e-05	0.000322734	2	2
NM_011882	Rnasel	4758	239.763	409.759	69.7662	0.170262	-2.55418	3.84e-31	2.37e-29	3	2
NM_001190374	Adamtsl3	7285	38.2424	6.57468	69.9102	10.6332	3.41051	1.38e-09	1.9e-08	1	2
NM_026531	Aen	2580	53.7584	37.4546	70.0622	1.87059	0.903492	0.0127346	0.046913	1	2
NM_031169	Kcnmb1	4188	35.701	1.31269	70.0893	53.3937	5.7386	9.44e-19	2.89e-17	1	2
NM_054040	Tulp4	9714	48.7494	26.5782	70.9207	2.66838	1.41597	0.000282452	0.00164952	1	2
NM_011789	Apc2	9074	138.333	205.596	71.0687	0.345671	-1.53253	2.13e-09	2.87e-08	2	2
NM_001251826	NA	6342	105.128	139.18	71.0752	0.51067	-0.969537	0.000447901	0.00248968	2	2
NM_001177480	Gm14391	946	120.806	170.478	71.1335	0.41726	-1.26098	1.35e-06	1.24e-05	2	2
NM_010194	Fes	2780	51.8517	32.5295	71.174	2.18799	1.1296	0.00256411	0.0117482	1	2
NM_010501	Ifit3	1998	971.021	1870.84	71.2025	0.0380591	-4.71561	3.13e-118	2.68e-115	5	2
NM_023785	Ppbp	1107	1096.62	2122.04	71.2061	0.0335555	-4.89731	3.43e-45	3.66e-43	5	2
NM_145128	Mgat5	3104	45.6347	20.0292	71.2402	3.55682	1.83059	7.09e-06	5.73e-05	1	2
NM_008113	Arhgdig	1032	45.2448	19.0578	71.4318	3.74817	1.90619	3.63e-06	3.1e-05	1	2
NM_027914	Bbs10	2753	121.622	171.397	71.8463	0.41918	-1.25436	1.76e-06	1.58e-05	2	2
NM_001033148	1700029J07Rik	2740	152.469	232.84	72.0987	0.309649	-1.69129	4.7e-12	8.57e-11	2	2
NM_001159593	Slc20a1	2019	40.3409	8.51917	72.1626	8.47061	3.08247	6.71e-11	1.08e-09	1	2
NM_020013	Fgf21	947	36.7975	1.31531	72.2797	54.9526	5.78011	3.03e-12	5.6e-11	1	2
NM_080843	Socs4	2154	48.5001	24.6422	72.3579	2.93634	1.55402	7.21e-05	0.000477142	1	2
NM_001081050	Pard3b	8409	346.936	621.473	72.3984	0.116495	-3.10166	7.12e-25	3.09e-23	3	2
NM_001163627	Fam151b	1398	101.222	130.004	72.4403	0.557215	-0.843693	0.00235877	0.0108763	2	2
NM_001195284	Fsd1l	7491	119.273	166.09	72.4562	0.436248	-1.19678	5.83e-06	4.79e-05	2	2
NM_023738	Uba7	3162	103.161	133.72	72.6022	0.54294	-0.881135	0.00158529	0.00766115	2	2
NM_027728	Enkur	1227	132.882	193.115	72.6478	0.376189	-1.41047	3.07e-08	3.5e-07	2	2
NM_011792	Bace1	4194	52.6242	32.5467	72.7017	2.23377	1.15948	0.00190967	0.00901101	1	2
NM_177343	Camk1d	7128	97.5289	122.195	72.8631	0.596287	-0.745921	0.00840191	0.0328305	2	2
NM_011808	Ets1	5060	51.0282	28.916	73.1404	2.52941	1.3388	0.000423983	0.00237075	1	2
NM_001081088	Lrp2	15467	242.584	411.617	73.5504	0.178686	-2.4845	3.33e-18	9.74e-17	3	2
NM_028238	Rab38	1577	111.92	150.014	73.8258	0.492126	-1.0229	0.00013172	0.000827379	2	2
NM_177687	Crebl2	2536	122.333	170.813	73.8535	0.432365	-1.20968	3.73e-06	3.17e-05	2	2
NM_175382	Fam72a	2105	52.2228	30.539	73.9065	2.42007	1.27505	0.000694024	0.00368038	1	2
NR_028298	2610306M01Rik	1074	105.431	136.612	74.2492	0.543503	-0.87964	0.00156889	0.00759557	2	2
NM_001163538	Pgam5	2079	53.9062	33.4721	74.3402	2.22096	1.15118	0.00175909	0.00837828	1	2
NM_023179	Atp6v1g2	1514	213.774	352.964	74.5838	0.211307	-2.24259	8.11e-11	1.29e-09	3	2
NM_001135001	Ppp2r5c	2608	53.9782	33.1749	74.7815	2.25416	1.17259	0.00145506	0.00709561	1	2
NM_178242	Tnrc18	6226	108.762	142.544	74.9795	0.526008	-0.926843	0.000677492	0.00360186	2	2
NM_133898	N4bp2l1	1907	173.533	271.846	75.2196	0.276699	-1.85361	3.68e-15	8.95e-14	2	2
NM_175459	Glis3	3917	121.083	166.898	75.2682	0.450982	-1.14886	1.26e-05	9.71e-05	2	2
NM_144551	Trib2	4198	125.006	174.656	75.356	0.431455	-1.21272	3.02e-06	2.62e-05	2	2
NM_001093760	Trappc13	3545	52.3663	29.2128	75.5198	2.58516	1.37025	0.00730856	0.0291582	1	2
NM_025829	Eif4e3	2513	46.7216	17.7343	75.7089	4.26905	2.09392	3.55e-07	3.56e-06	1	2
NR_033641	Crnde	1258	138.97	201.983	75.9563	0.376053	-1.41099	1.76e-08	2.08e-07	2	2
NR_033398	Gm9159	2200	154.211	232.086	76.3355	0.328911	-1.60423	3.83e-11	6.3e-10	2	2
NM_027807	Cul5	6023	56.7296	37.0684	76.3909	2.06081	1.04321	0.00368347	0.0160849	1	2
NM_177260	Tmem154	3342	46.3537	16.0764	76.6309	4.76667	2.25298	6.39e-08	7.04e-07	1	2
NM_001004142	Nlrp1a	4806	120.236	163.764	76.7093	0.468415	-1.09414	0.00119867	0.00599779	2	2
NM_001081374	NA	3061	103.518	130.302	76.7351	0.588903	-0.763899	0.00535213	0.0222895	2	2
NM_026481	Tppp3	1040	109.024	140.643	77.4048	0.550363	-0.861545	0.00829235	0.0324699	2	2
NM_146097	Cbwd1	1944	48.3629	19.0536	77.6721	4.0765	2.02733	4.93e-07	4.83e-06	1	2
NM_028273	Pgam5	2076	52.3657	26.9199	77.8116	2.89048	1.53131	6.11e-05	0.000410437	1	2
NM_172740	Zfp420	3334	105.629	133.356	77.9024	0.584168	-0.775544	0.00489317	0.0206341	2	2
NM_001039153	Tctn1	2068	114.465	150.816	78.1141	0.517943	-0.949135	0.000915587	0.00472731	2	2
NR_045448	B630019K06Rik	2630	116.473	154.639	78.3066	0.506383	-0.9817	0.000235587	0.00140063	2	2
NM_027411	Spdl1	2526	56.4278	34.517	78.3387	2.26957	1.18242	0.00103612	0.00527287	1	2
NM_134163	Mbnl3	8671	206.493	334.599	78.3881	0.234275	-2.09373	1.32e-20	4.51e-19	3	2
NM_007945	Eps8	4402	155.425	232.414	78.4365	0.337486	-1.5671	9.66e-11	1.52e-09	2	2
NM_008087	Gas2	2137	184.902	291.189	78.616	0.269983	-1.88906	3.19e-16	8.28e-15	3	2
NM_001127363	Inpp5a	2843	59.4082	40.0548	78.7615	1.96634	0.975514	0.00520426	0.0217459	1	2
NR_033219	BC020402	2188	107.021	135.204	78.8381	0.583105	-0.778173	0.0048227	0.0203826	2	2
NM_001081333	Plekhg4	4167	56.3981	33.8134	78.9829	2.33584	1.22394	0.000803576	0.00420323	1	2
NM_146186	Wdr62	4744	107.502	135.961	79.0431	0.581368	-0.782475	0.00383446	0.0166612	2	2
NM_008548	Man1a	3889	106.555	133.993	79.1175	0.59046	-0.760089	0.0050318	0.0211286	2	2
NM_172861	Slc7a14	8869	135.903	192.656	79.1492	0.410832	-1.28338	0.000302559	0.00175063	2	2
NM_001081095	1700009N14Rik	1264	47.1593	15.1051	79.2136	5.24416	2.39071	9.55e-09	1.17e-07	1	2
NM_019497	Grk4	2408	104.271	129.078	79.4642	0.615627	-0.699871	0.011657	0.0435084	2	2
NM_028749	Npl	1403	868.379	1657.24	79.5175	0.0479819	-4.38137	5.89e-130	6.15e-127	5	2
NM_176973	Podxl2	2017	181.429	283.141	79.7169	0.281545	-1.82856	2.63e-05	0.000189932	2	2
NM_001252520	Picalm	4159	61.2602	42.7171	79.8033	1.86818	0.901634	0.0128402	0.0472557	1	2
NM_134117	Pkdcc	2454	222.705	365.426	79.9836	0.218878	-2.1918	4.69e-23	1.84e-21	3	2
NM_023370	Cdh23	10572	42.1735	4.28244	80.0646	18.696	4.22466	1.24e-16	3.27e-15	1	2
NM_001159724	Nectin2	2009	122.112	164.15	80.0735	0.487807	-1.03562	6.33e-05	0.000423899	2	2
NM_010305	Gnai1	3193	124.315	168.4	80.2289	0.476418	-1.0697	3.4e-05	0.00024051	2	2
NM_001033208	Myzap	2283	54.1549	27.9233	80.3866	2.87884	1.52549	4.54e-05	0.000314064	1	2
NM_010108	Efna3	1225	62.0213	43.3336	80.7089	1.8625	0.89724	0.00864041	0.0336226	1	2
NM_020486	Bcam	2407	596.932	1113.09	80.7707	0.0725642	-3.7846	4.62e-62	8.34e-60	4	2
NM_183321	Proser3	2612	153.976	227.073	80.8799	0.356185	-1.4893	1.59e-07	1.66e-06	2	2
NM_010891	Sept2	3223	50.0402	19.0795	81.001	4.24544	2.08592	1.6e-07	1.66e-06	1	2
NM_133223	Rac3	1078	146.88	212.728	81.0319	0.380917	-1.39245	1.63e-08	1.94e-07	2	2
NM_001115087	Fancf	1691	107.627	134.21	81.0436	0.603859	-0.727717	0.00740094	0.0294892	2	2
NM_015742	Myo9b	7100	61.58	42.0805	81.0795	1.92677	0.946186	0.00577625	0.0238024	1	2
NM_001085390	Dusp5	1155	62.0989	43.0618	81.136	1.88418	0.913935	0.00786971	0.0310804	1	2
NM_008566	Mcm5	3422	127.927	174.595	81.2592	0.465414	-1.10341	1.54e-05	0.000117317	2	2
NM_173451	Arsj	3690	130.81	180.344	81.2751	0.450667	-1.14986	5.85e-06	4.8e-05	2	2
NM_134250	Havcr2	2725	46.2584	11.1915	81.3253	7.2667	2.8613	5.01e-11	8.15e-10	1	2
NM_027478	Tmem230	1606	62.5751	43.6149	81.5353	1.86943	0.902602	0.00833167	0.0325764	1	2
NM_008427	Kcnj4	2167	60.245	38.7286	81.7615	2.11114	1.07802	0.00186611	0.00883209	1	2
NM_029295	Cklf	621	63.192	44.5983	81.7858	1.83383	0.874861	0.0105751	0.0399923	1	2
NM_001166213	Fam129c	2482	117.314	152.484	82.1441	0.538706	-0.89243	0.000653297	0.00348802	2	2
NM_001114637	Jmjd7	1383	112.343	142.536	82.1497	0.576343	-0.795001	0.00312718	0.0139838	2	2
NM_011902	Tekt2	1500	113.777	145.251	82.3036	0.566631	-0.81952	0.00201448	0.00944157	2	2
NM_007425	Ager	1399	167.709	253.09	82.3285	0.325293	-1.62019	5.99e-12	1.08e-10	2	2
NM_027133	Lnpk	8692	57.3519	32.2229	82.4809	2.5597	1.35597	0.000160872	0.00099253	1	2
NM_026341	Nudt13	2523	120.25	157.94	82.5614	0.522741	-0.935833	0.000326506	0.00187591	2	2
NM_025314	Dtd1	1283	123.848	164.575	83.1206	0.505063	-0.985465	0.000149247	0.000928728	2	2
NM_178922	Hic2	6360	107.589	132.008	83.1694	0.630034	-0.666497	0.0131202	0.0481731	2	2
NM_026184	Ero1lb	4255	62.7407	42.0325	83.4489	1.98534	0.989388	0.00441623	0.0188812	1	2
NM_001004367	Cxxc4	4677	202.671	321.887	83.4554	0.259269	-1.94748	4.15e-18	1.2e-16	3	2
NR_003619	6330549D23Rik	2828	138.567	193.033	84.1013	0.435683	-1.19865	0.0018294	0.00868238	2	2
NM_133891	Slc44a1	3102	141.519	198.658	84.3809	0.424755	-1.2353	4.83e-07	4.74e-06	2	2
NM_001081278	Tbc1d4	6641	157.499	230.612	84.3866	0.365925	-1.45038	1.95e-09	2.63e-08	2	2
NM_177368	Tmtc2	5701	57.9623	31.497	84.4276	2.6805	1.4225	8.57e-05	0.000558502	1	2
NM_153502	Ankrd23	1954	112.519	140.573	84.465	0.600863	-0.734892	0.0066328	0.0267978	2	2
NM_028627	Psd	3950	114.8	145.048	84.5519	0.582924	-0.77862	0.00338779	0.0149711	2	2
NM_001033164	2510002D24Rik	1232	134.063	183.457	84.6688	0.461519	-1.11554	0.00115314	0.00579621	2	2
NM_028543	Zfp763	3385	127.024	169.348	84.7009	0.500158	-0.999543	0.000203506	0.00122462	2	2
NM_001024136	Anks6	3552	212.078	339.387	84.77	0.249774	-2.0013	5.16e-17	1.4e-15	3	2
NR_029447	E130317F20Rik	3595	128.457	171.748	85.1652	0.495873	-1.01196	6.46e-05	0.000431111	2	2
NM_153417	Trpm6	6520	140.668	196.085	85.2518	0.434771	-1.20167	1.17e-06	1.08e-05	2	2
NM_024208	Echdc3	1812	155.816	226.122	85.5106	0.378162	-1.40293	1.86e-07	1.92e-06	2	2
NM_023396	Rprm	1460	135.915	186.136	85.6936	0.460381	-1.1191	0.00090736	0.0046874	2	2
NR_026976	NA	4889	178.472	271.245	85.6985	0.315944	-1.66226	8.54e-09	1.05e-07	2	2
NM_053110	Gpnmb	3798	532.225	978.633	85.8169	0.0876906	-3.51143	6.31e-78	1.77e-75	4	2
NM_007923	Elk4	3671	67.0317	47.9906	86.0728	1.79353	0.842805	0.0116876	0.0435965	1	2
NM_022814	Svep1	11275	322.695	559.046	86.3434	0.154448	-2.69481	8.59e-27	4.15e-25	3	2
NM_019698	Aldh18a1	3544	62.2684	38.0914	86.4454	2.26942	1.18232	0.000605321	0.00326058	1	2
NM_001110807	Capn12	2828	65.2256	43.977	86.4742	1.96635	0.97552	0.00412274	0.0177307	1	2
NM_001033633	Slc2a13	6541	53.4176	20.3592	86.476	4.24752	2.08662	7.79e-08	8.48e-07	1	2
NM_001080743	Grk4	3240	128.484	170.375	86.5929	0.508248	-0.976396	0.000109564	0.000699626	2	2
NM_001243903	Gm14322	4050	117.541	148.474	86.6076	0.58332	-0.777642	0.0031428	0.0140351	2	2
NM_145378	Pla2g4b	3878	204.923	323.235	86.6107	0.26795	-1.89997	1.51e-17	4.18e-16	3	2
NM_139139	Dnajc17	1026	138.179	189.719	86.6395	0.456673	-1.13077	0.00488579	0.0206076	2	2
NM_011579	Tgtp1	2809	218.694	350.454	86.9342	0.248062	-2.01123	5.74e-20	1.87e-18	3	2
NM_001101475	F830016B08Rik	3297	142.01	196.858	87.1629	0.442771	-1.17537	0.00531546	0.0221564	2	2
NR_027957	Ppp4r1l-ps	4466	131.412	175.632	87.1919	0.496447	-1.01029	5.62e-05	0.000380552	2	2
NM_201407	Dennd4b	5399	136.591	185.916	87.2664	0.469386	-1.09115	1.29e-05	9.92e-05	2	2
NM_146043	Spin1	1064	66.367	45.31	87.424	1.92947	0.948201	0.00463408	0.0196784	1	2
NM_029025	Tmem81	1767	128.716	169.989	87.4424	0.514401	-0.959033	0.000442557	0.00246289	2	2
NM_008149	Gpam	3852	68.2144	48.6536	87.7751	1.80408	0.851266	0.00984711	0.0375793	1	2
NM_019456	Apbb1ip	2540	63.8016	39.7136	87.8896	2.21309	1.14606	0.000890565	0.00461459	1	2
NM_019933	Ptpn4	4707	66.1612	44.3526	87.9699	1.98342	0.987991	0.00351343	0.0154501	1	2
NM_025455	Ccdc28b	856	119.402	150.458	88.347	0.587188	-0.768106	0.0034917	0.0153655	2	2
NM_001042565	Wsb1	2346	122.696	156.95	88.4417	0.563502	-0.827508	0.00143655	0.0070256	2	2
NM_007752	Cp	3851	264.412	440.127	88.6976	0.201527	-2.31095	3.97e-28	2.04e-26	3	2
NM_177178	Lmbrd2	3046	60.8062	32.8134	88.7991	2.70618	1.43626	4.86e-05	0.000333619	1	2
NM_013925	Adat1	3159	122.351	155.676	89.027	0.571873	-0.806232	0.00170768	0.00817485	2	2
NM_010877	Ncf2	2596	55.5706	21.9937	89.1475	4.05333	2.01911	9.39e-08	1.01e-06	1	2
NM_011081	Piga	3593	65.1498	41.0248	89.2748	2.17612	1.12176	0.000975502	0.00499685	1	2
NM_010197	Fgf1	3909	49.4107	9.2073	89.6141	9.73294	3.28288	5.81e-14	1.25e-12	1	2
NM_001252544	Sec23b	2792	68.1806	46.6285	89.7326	1.92442	0.944422	0.00388671	0.0168433	1	2
NR_029452	4932416H05Rik	3091	127.047	164.249	89.8448	0.547004	-0.870377	0.000630263	0.00337463	2	2
NM_010630	Kifc2	3143	188.32	286.608	90.0334	0.314135	-1.67054	1.75e-05	0.000131445	2	2
NM_007639	Cd1d1	1845	139.6	189.101	90.099	0.47646	-1.06957	1.5e-05	0.000114195	2	2
NM_025923	Fancl	1775	136.906	183.4	90.4121	0.492979	-1.0204	0.00267509	0.012212	2	2
NM_001081208	Hs3st5	2934	178.059	265.612	90.5055	0.340743	-1.55324	1.47e-11	2.56e-10	2	2
NM_153789	Mylip	2983	248.307	405.924	90.6898	0.223416	-2.1622	2.49e-12	4.66e-11	3	2
NM_175307	Fam46b	2288	138.726	186.725	90.7275	0.485887	-1.04131	2.57e-05	0.000185784	2	2
NM_029619	Msrb2	1204	119.099	147.375	90.8234	0.616273	-0.698359	0.00676833	0.027275	2	2
NM_009295	Stxbp1	3874	66.3617	41.764	90.9594	2.17794	1.12296	0.000855292	0.00445145	1	2
NM_172761	Mthfsd	2444	133.403	175.609	91.1965	0.519316	-0.945316	0.000168725	0.00103622	2	2
NM_173765	Aasdh	3694	124.851	158.29	91.4116	0.577494	-0.792122	0.00198651	0.00933143	2	2
NM_026152	Hoga1	1635	157.227	222.317	92.1365	0.414438	-1.27077	8.3e-08	9.01e-07	2	2
NM_001083628	Greb1l	8421	167.272	242.356	92.1891	0.380387	-1.39446	2.41e-09	3.2e-08	2	2
NR_038037	E130307A14Rik	1664	212.044	331.875	92.2131	0.277855	-1.8476	4.02e-17	1.1e-15	3	2
NM_010423	Hey1	2215	56.9997	21.6678	92.3316	4.26124	2.09127	7.23e-07	6.91e-06	1	2
NR_015585	4933439C10Rik	1878	167.796	243.171	92.4209	0.380065	-1.39568	5.15e-07	5.02e-06	2	2
NM_001008231	Daam2	6045	252.924	412.679	93.1683	0.225765	-2.14711	2.63e-11	4.43e-10	3	2
NM_023146	Ranbp17	5002	123.282	153.314	93.2489	0.608221	-0.717334	0.00505833	0.0212116	2	2
NM_007489	Arntl	2921	51.4109	9.54213	93.2797	9.77557	3.28918	1.52e-14	3.48e-13	1	2
NM_026865	Ptges3l	1461	71.0673	48.5653	93.5693	1.92667	0.94611	0.00356272	0.0156157	1	2
NM_009900	Clcn2	3670	201.361	309.036	93.6868	0.303158	-1.72186	1.39e-14	3.2e-13	3	2
NM_009828	Ccna2	2827	132.591	171.394	93.7876	0.547205	-0.869848	0.000476672	0.00263868	2	2
NM_001033128	Bbs1	5646	143.506	192.046	94.9657	0.494493	-1.01598	3.23e-05	0.000229464	2	2
NM_011459	Serpinb8	3075	245.911	396.595	95.2271	0.240112	-2.05822	2.81e-22	1.06e-20	3	2
NM_010065	Dnm1	3843	163.709	231.843	95.5743	0.412237	-1.27845	6.71e-08	7.38e-07	2	2
NM_028428	Fut11	3344	141.913	187.966	95.8591	0.50998	-0.971488	0.00143696	0.0070256	2	2
NM_010795	Mgat3	4665	260.186	424.434	95.9371	0.226035	-2.14538	1.19e-24	5.06e-23	3	2
NM_027207	1600002K03Rik	651	146.166	196.376	95.9552	0.48863	-1.03319	2.12e-05	0.000156584	2	2
NM_025855	Echdc1	3048	74.6154	52.6267	96.604	1.83565	0.876287	0.0119626	0.0444524	1	2
NM_178421	Nanos1	3945	67.3685	38.1184	96.6187	2.5347	1.34182	0.00654286	0.0264597	1	2
NM_001038643	Slco3a1	2857	155.187	213.748	96.6262	0.452056	-1.14543	1.41e-06	1.28e-05	2	2
NM_009577	Zik1	4191	72.2923	47.9442	96.6405	2.01569	1.01127	0.0015612	0.00756614	1	2
NM_010942	Nsg1	2140	125.462	153.978	96.9466	0.629614	-0.667461	0.0089584	0.0346022	2	2
NM_026361	Pkp4	4642	131.403	165.648	97.1583	0.586535	-0.76971	0.00545143	0.0226729	2	2
NM_025421	Acyp1	677	139.759	182.253	97.2656	0.533684	-0.905942	0.000253433	0.00149351	2	2
NM_139148	Clca3b	3306	69.2304	40.4	98.0609	2.42725	1.27932	0.00510604	0.0213926	1	2
NM_028603	Zbtb8a	2229	196.848	295.546	98.15	0.332097	-1.59032	9e-13	1.75e-11	3	2
NM_024210	2310033P09Rik	1243	139.252	180.241	98.262	0.545169	-0.875224	0.000409937	0.00230042	2	2
NM_181420	Fn3krp	2028	147.22	195.491	98.9482	0.506152	-0.982358	4.22e-05	0.00029327	2	2
NM_029777	Rhbdd1	3533	61.6523	24.2912	99.0135	4.07611	2.02719	2.16e-08	2.52e-07	1	2
NM_001033445	Garem1	4783	128.841	157.987	99.6945	0.631031	-0.664217	0.00850263	0.0331482	2	2
NM_172293	Pced1b	2216	241.946	384.043	99.849	0.259994	-1.94345	4e-20	1.32e-18	3	2
NM_026725	Dusp23	1417	157.327	214.746	99.9079	0.465238	-1.10396	2.91e-06	2.53e-05	2	2
NM_178914	Spata7	2076	158.371	216.64	100.101	0.462064	-1.11384	2.32e-06	2.05e-05	2	2
NM_144812	Tnrc6b	17334	197.956	295.714	100.198	0.338833	-1.56135	3.38e-11	5.59e-10	3	2
NR_024323	4930426L09Rik	1504	61.8218	23.3265	100.317	4.30055	2.10452	0.000110097	0.000702076	1	2
NM_178252	Arhgap33	4415	129.758	159.001	100.515	0.632166	-0.661625	0.00884644	0.034246	2	2
NM_008153	Cmklr1	2845	60.9463	21.3598	100.533	4.70663	2.23469	1.13e-09	1.57e-08	1	2
NM_175126	Zcchc3	3089	145.928	191.065	100.79	0.527519	-0.922706	0.000155261	0.000962967	2	2
NM_019561	Ensa	1192	136.857	172.635	101.079	0.58551	-0.772233	0.00208782	0.00975003	2	2
NM_011542	Tcea3	1247	194.732	288.124	101.34	0.351722	-1.50749	1.5e-07	1.58e-06	2	2
NM_013743	Pdk4	3453	135.566	169.754	101.377	0.597197	-0.743721	0.0025104	0.0115161	2	2
NM_008921	Prim1	1533	165.364	229.154	101.574	0.443256	-1.17379	3.94e-07	3.91e-06	2	2
NM_001025438	Camk2d	4286	76.5776	51.2216	101.934	1.99005	0.992807	0.00170918	0.00817799	1	2
NM_172393	Aim1	7416	331.59	561.199	101.982	0.181722	-2.4602	1.66e-35	1.19e-33	3	2
NM_134037	Acly	4408	69.5744	37.1189	102.03	2.74873	1.45876	1.21e-05	9.34e-05	1	2
NM_001199296	Acly	4438	62.2061	22.3467	102.066	4.56737	2.19136	1.47e-09	2.02e-08	1	2
NM_176963	Galm	2245	136.193	170.088	102.299	0.601448	-0.733488	0.00285924	0.0129489	2	2
NM_029338	Rsph9	942	196.254	289.858	102.65	0.35414	-1.49761	2.01e-11	3.44e-10	3	2
NM_021288	Tyms	3798	76.6709	50.5488	102.793	2.03354	1.02399	0.00126179	0.00626694	1	2
NM_183025	A430033K04Rik	3157	143.128	183.351	102.905	0.561243	-0.833302	0.00059245	0.00319675	2	2
NM_172414	Zc2hc1c	4482	150.521	198.036	103.007	0.520143	-0.94302	7.58e-05	0.000499395	2	2
NM_027495	Tmem144	2292	81.2785	59.3703	103.187	1.73802	0.797442	0.00879637	0.0340838	1	2
NM_028019	Rnf135	1959	155.26	207.167	103.352	0.498884	-1.00322	2.71e-05	0.000194889	2	2
NM_001081347	Rhobtb1	4329	221.638	339.82	103.456	0.304443	-1.71575	1.51e-15	3.77e-14	3	2
NM_020561	Smpdl3a	1791	134.192	164.747	103.638	0.629073	-0.6687	0.00744005	0.0296263	2	2
NM_207677	Dedd2	1828	143.705	183.624	103.786	0.565212	-0.823137	0.000686614	0.0036452	2	2
NM_001015681	E130308A19Rik	3604	171.1	238.406	103.794	0.435369	-1.19969	2.5e-07	2.53e-06	2	2
NM_010774	Mbd4	3584	170.88	237.899	103.861	0.436578	-1.19569	0.000196437	0.0011874	2	2
NM_028083	Chaf1b	1913	142.917	181.884	103.949	0.571513	-0.807142	0.000969491	0.00497148	2	2
NM_001164207	Tmem176b	1421	137.521	170.668	104.374	0.611563	-0.709427	0.0041221	0.0177307	2	2
NM_001081117	Mki67	10098	162.768	221.155	104.38	0.471976	-1.08321	3.89e-06	3.31e-05	2	2
NM_001085508	Tmem8b	4787	220.918	337.313	104.524	0.309874	-1.69025	3.83e-15	9.26e-14	3	2
NM_001163574	Tjp1	6891	80.2314	55.8256	104.637	1.87436	0.906397	0.00346696	0.0152779	1	2
NM_008974	Ptp4a2	3413	81.439	58.0837	104.794	1.80419	0.851353	0.00511299	0.0214169	1	2
NM_001007570	Slc25a42	3181	143.165	181.313	105.017	0.579203	-0.78786	0.00134123	0.00660218	2	2
NM_053166	Trim7	1366	214.112	323.182	105.042	0.325024	-1.62138	1e-13	2.1e-12	3	2
NM_027950	Osgin1	1982	153.396	201.677	105.116	0.521207	-0.940072	0.00010121	0.000651145	2	2
NM_001161458	Cbfb	2924	67.1986	28.8846	105.513	3.65291	1.86905	5.82e-08	6.43e-07	1	2
NM_015825	Sh3bgr	1321	72.1481	38.6969	105.599	2.72888	1.44831	9.61e-06	7.58e-05	1	2
NM_026515	Pclaf	2387	148.207	190.814	105.601	0.553422	-0.853549	0.000380363	0.00214921	2	2
NM_001042534	Capg	1221	76.9472	48.2296	105.665	2.19087	1.13151	0.00041864	0.00234436	1	2
NM_027828	Fam110c	2684	62.3941	19.0412	105.747	5.5536	2.47342	2e-11	3.42e-10	1	2
NM_001045540	Gm12185	5264	71.6588	37.4554	105.862	2.82636	1.49894	4.91e-05	0.000336605	1	2
NM_028875	Xrcc3	2422	143.722	180.989	106.455	0.588186	-0.765656	0.00146408	0.00713405	2	2
NM_001081084	Cubn	11339	79.0478	51.5671	106.529	2.06582	1.04672	0.000761197	0.00400385	1	2
NM_016678	Reck	4450	187.683	268.741	106.626	0.396759	-1.33366	3.04e-09	3.99e-08	2	2
NM_008484	Lamb3	4055	55.9948	5.26	106.73	20.2908	4.34276	1.13e-21	4.1e-20	1	2
NM_001110147	Tnk2	4313	75.1041	43.4008	106.807	2.46095	1.29922	4.28e-05	0.000297102	1	2
NM_001198765	Postn	3226	55.1238	3.28965	106.958	32.5135	5.02297	1.16e-24	4.98e-23	1	2
NM_010276	Gem	2257	192.552	278.044	107.06	0.385047	-1.37689	8.37e-10	1.17e-08	2	2
NM_007532	Bcat1	7868	60.4741	13.7934	107.155	7.76856	2.95765	2.39e-09	3.18e-08	1	2
NM_026840	Pdgfrl	1545	81.1478	55.1142	107.182	1.94472	0.959561	0.00170665	0.008172	1	2
NM_145134	Spsb4	2232	82.001	56.8154	107.187	1.88658	0.915772	0.00232935	0.0107459	1	2
NM_020506	Xpo4	3456	81.4283	55.5142	107.342	1.9336	0.951289	0.00184701	0.00875051	1	2
NM_176837	Arhgap18	3616	428.878	750.384	107.372	0.143089	-2.80501	8.28e-50	9.85e-48	4	2
NM_001083938	Rnaset2a	962	143.593	179.39	107.795	0.6009	-0.734804	0.00268449	0.0122437	2	2
NM_026145	Kctd10	3095	78.2423	48.5731	107.911	2.22163	1.15162	0.000215829	0.0012901	1	2
NM_008301	Hspa2	2595	78.3161	48.6645	107.968	2.21861	1.14966	0.000441534	0.00245865	1	2
NM_010449	Hoxa1	2474	83.8166	59.459	108.174	1.81931	0.863389	0.00425004	0.0182162	1	2
NR_028380	Ftx	4387	140.741	173.078	108.405	0.626338	-0.674988	0.00556727	0.0230679	2	2
NM_183276	Nbeal2	8803	170.731	232.894	108.569	0.466172	-1.10107	1.69e-05	0.000127273	2	2
NM_138649	Syt17	1623	56.969	5.26199	108.676	20.653	4.36828	3.89e-22	1.46e-20	1	2
NR_028314	4833422C13Rik	1827	58.6794	8.54172	108.817	12.7395	3.67123	1.3e-18	3.95e-17	1	2
NM_172310	Tarsl2	3194	139.543	170.078	109.007	0.640921	-0.641781	0.00904909	0.0349023	2	2
NM_001045525	Cyb5d1	794	72.4797	35.4777	109.482	3.08593	1.6257	7.98e-07	7.59e-06	1	2
NM_027448	Lca5	4235	77.1561	44.6661	109.646	2.45479	1.2956	4.65e-05	0.000320947	1	2
NM_177047	Auts2	6060	177.857	246.065	109.649	0.44561	-1.16615	2.79e-07	2.82e-06	2	2
NM_010738	Ly6a	842	283.129	456.564	109.694	0.24026	-2.05733	8.71e-09	1.07e-07	3	2
NM_009640	Angpt1	4078	77.3748	44.9964	109.753	2.43915	1.28638	4.92e-05	0.000337222	1	2
NM_194061	D630045J12Rik	10986	180.521	250.999	110.043	0.438419	-1.18962	1.14e-07	1.21e-06	2	2
NM_011427	Snai1	1613	62.1771	14.1249	110.229	7.80389	2.96419	2.48e-05	0.000180066	1	2
NR_003946	Hyi	861	175.188	240.062	110.314	0.459522	-1.12179	1.21e-06	1.12e-05	2	2
NM_008309	Htr1d	2908	57.4061	3.94731	110.865	28.0862	4.81179	1.64e-24	6.95e-23	1	2
NM_027211	Anxa13	1408	59.4293	7.54062	111.318	14.7625	3.88386	4.39e-20	1.44e-18	1	2
NM_053180	Cdk20	1854	175.6	239.68	111.521	0.465292	-1.10379	1.62e-06	1.47e-05	2	2
NM_173426	Fam110b	1995	260.008	408.493	111.524	0.273013	-1.87296	1.3e-14	3.01e-13	3	2
NM_177275	Amigo3	2549	85.2048	58.8408	111.569	1.89612	0.923047	0.00518057	0.021671	1	2
NM_015736	Galnt3	3684	64.0386	16.4224	111.655	6.79893	2.76531	1.17e-13	2.43e-12	1	2
NM_010827	Msc	1717	69.3839	26.9378	111.83	4.15142	2.05361	2.17e-09	2.91e-08	1	2
NM_183220	Accs	1998	160.711	209.558	111.865	0.533811	-0.905599	0.000107205	0.000685722	2	2
NM_001115132	Ncaph2	3330	85.7066	59.4208	111.992	1.88474	0.914362	0.00213398	0.00993232	1	2
NM_015783	Isg15	756	61.1742	10.2054	112.143	10.9886	3.45793	9.68e-07	9.07e-06	1	2
NM_199299	Jade2	6100	277.964	443.2	112.728	0.254349	-1.97512	2.55e-22	9.71e-21	3	2
NM_198026	Iqcc	2213	145.269	177.696	112.842	0.635024	-0.655116	0.00737945	0.0294098	2	2
NR_038029	1700061I17Rik	1962	64.2353	15.4412	113.029	7.32001	2.87185	1.76e-14	4.01e-13	1	2
NM_175638	Wnk4	4148	1183.38	2253.65	113.12	0.0501944	-4.31633	5.18e-141	7.49e-138	5	2
NM_027917	Shroom1	3301	68.7102	23.9779	113.442	4.73111	2.24218	6.16e-09	7.71e-08	1	2
NM_172701	Oscp1	2152	167.006	220.54	113.472	0.514517	-0.958709	3.01e-05	0.000215198	2	2
NM_001002897	Atg9b	3902	85.1948	56.5336	113.856	2.01395	1.01003	0.000712887	0.00376872	1	2
NM_028711	Slc25a27	2687	218.549	323.015	114.083	0.353183	-1.50151	2.84e-09	3.74e-08	3	2
NM_177741	Ppp1r3b	4229	82.7486	51.24	114.257	2.22985	1.15694	0.000159186	0.000984386	1	2
NM_001099319	Tmem35b	1120	239.392	364.496	114.288	0.313552	-1.67322	1.22e-15	3.07e-14	3	2
NM_008695	Nid2	4913	1530.19	2946.04	114.336	0.0388101	-4.68742	1.34e-68	2.97e-66	5	2
NM_176839	Abcc5	1204	189.854	265.315	114.393	0.431161	-1.2137	0.000861881	0.0044783	2	2
NM_174985	Gpbar1	990	61.8212	9.19206	114.45	12.451	3.63819	0.000137779	0.00086179	1	2
NM_007671	Cdkn2c	1119	180.217	245.869	114.566	0.465962	-1.10172	9.28e-07	8.72e-06	2	2
NM_181595	Ppp1r9a	9547	263.803	413	114.606	0.277497	-1.84946	2.16e-19	6.85e-18	3	2
NR_027923	C630043F03Rik	2687	201.454	288.132	114.776	0.398344	-1.32791	2.57e-05	0.000185784	2	2
NM_007619	Cbl	5083	87.9564	60.7617	115.151	1.89513	0.922295	0.00196539	0.00923917	1	2
NM_177588	Thnsl1	3899	83.2783	51.2309	115.326	2.2511	1.17063	0.000123275	0.000778712	1	2
NM_001033537	Pgap3	2424	198.865	282.179	115.551	0.409497	-1.28808	9.87e-06	7.77e-05	2	2
NM_029010	Glb1l	3451	220.433	325.071	115.795	0.356213	-1.48919	2.85e-12	5.29e-11	3	2
NM_029466	Arl5b	3594	91.05	66.0217	116.078	1.75818	0.814084	0.00545863	0.0226928	1	2
NM_173012	Letm2	2115	288.765	461.034	116.495	0.252682	-1.9846	4.39e-23	1.73e-21	3	2
NM_001045524	Cep126	3647	85.0568	53.5784	116.535	2.17504	1.12104	0.000185684	0.00113076	1	2
NM_183178	Fsd1	1748	150.445	184.277	116.614	0.632819	-0.660135	0.00974143	0.0372214	2	2
NM_009855	Cd80	1701	81.3164	45.599	117.034	2.56658	1.35985	5.67e-05	0.00038313	1	2
NM_025386	Fbxo36	900	176.768	236.411	117.125	0.495428	-1.01325	6.6e-06	5.35e-05	2	2
NM_009561	Zfp61	2347	165.71	214.194	117.225	0.547285	-0.869637	0.000188878	0.00114724	2	2
NM_016872	Vamp5	1648	84.4017	51.1409	117.663	2.30075	1.20211	0.000474553	0.00262772	1	2
NM_017369	Gabre	2791	77.865	38.0661	117.664	3.09105	1.6281	3.73e-07	3.73e-06	1	2
NM_001109746	Cnbp	2154	88.2894	58.7183	117.861	2.00722	1.0052	0.000763337	0.00401286	1	2
NM_133984	Hemk1	2194	164.213	210.507	117.919	0.560167	-0.836071	0.000261678	0.00153824	2	2
NM_133764	Atp6v0e2	1849	162.564	207.204	117.924	0.56912	-0.813194	0.00051202	0.00281036	2	2
NM_028138	Thumpd2	1856	173.246	228.523	117.968	0.51622	-0.953941	2.51e-05	0.000181937	2	2
NR_033261	Prr33	2245	422.83	727.393	118.266	0.162589	-2.6207	1.31e-08	1.58e-07	4	2
NM_027678	Zranb3	4174	205.967	293.555	118.378	0.403255	-1.31024	1.46e-09	1.99e-08	3	2
NM_010357	Gsta4	970	304.08	489.525	118.635	0.242347	-2.04485	7.5e-17	2.02e-15	3	2
NM_001172100	Rnh1	1656	91.597	64.3486	118.845	1.8469	0.885105	0.00220822	0.0102348	1	2
NM_013625	Pafah1b1	5540	82.7313	46.6109	118.852	2.54987	1.35042	1.12e-05	8.77e-05	1	2
NM_177814	Erc2	6083	77.918	36.7265	119.109	3.24314	1.69739	1.23e-07	1.31e-06	1	2
NM_007395	Acvr1b	3277	161.222	203.28	119.164	0.586207	-0.770519	0.000980647	0.00501911	2	2
NM_133626	Rrbp1	2706	70.7287	22.0009	119.456	5.42961	2.44085	2.76e-12	5.14e-11	1	2
NM_027309	Lysmd2	1200	167.004	214.379	119.628	0.558021	-0.841607	0.000229676	0.00136722	2	2
NM_009116	Prrx2	1150	193.889	267.882	119.896	0.44757	-1.15981	1.97e-07	2.02e-06	2	2
NM_021330	Acp1	3107	85.9728	51.9011	120.044	2.31294	1.20973	6.72e-05	0.000448108	1	2
NM_010345	Grb10	5089	96.1495	72.195	120.104	1.66361	0.734315	0.00930683	0.0357643	1	2
NM_177856	E130311K13Rik	1541	151.747	183.31	120.184	0.655633	-0.609039	0.00975224	0.0372406	2	2
NR_040717	C130083M11Rik	2071	93.2427	66.1028	120.383	1.82114	0.864844	0.00271383	0.0123648	1	2
NR_029457	G530011O06Rik	2380	171.625	222.304	120.947	0.544059	-0.878165	0.000136698	0.000856024	2	2
NM_029975	Ulbp1	1819	75.2414	29.2488	121.234	4.14492	2.05134	5.68e-10	8.17e-09	1	2
NM_011894	Sh3bp5	2487	194.21	267.056	121.364	0.454453	-1.1378	2.43e-07	2.46e-06	2	2
NM_023913	Ern1	3976	93.4392	65.4384	121.44	1.85579	0.892035	0.00824935	0.0323284	1	2
NM_010748	Lyst	11806	206.961	292.454	121.468	0.41534	-1.26764	1.88e-05	0.000140024	3	2
NM_027480	Ankrd24	3658	239.798	358.097	121.498	0.339289	-1.55941	1.13e-13	2.36e-12	3	2
NM_009451	Tubb4a	2246	166.849	211.533	122.165	0.577521	-0.792055	0.000569029	0.0030872	2	2
NM_028890	4931414P19Rik	2585	181.51	240.833	122.188	0.507358	-0.978925	1.36e-05	0.000104399	2	2
NM_027949	Phf7	1984	178.401	234.177	122.625	0.52364	-0.933352	4.41e-05	0.000305818	2	2
NM_001171026	Os9	4049	205.083	287.427	122.74	0.427029	-1.22759	9.06e-06	7.2e-05	2	2
NM_023755	Tfcp2l1	9285	506.489	890.171	122.807	0.137958	-2.8577	1.07e-55	1.53e-53	4	2
NM_001142744	Atat1	1463	237.266	351.68	122.852	0.349328	-1.51735	5.34e-13	1.05e-11	3	2
NM_009734	Cep131	3589	187.635	252.328	122.942	0.48723	-1.03733	0.00132083	0.00652859	2	2
NM_175199	Hspa12a	5733	605.822	1088.62	123.024	0.11301	-3.14548	1.58e-69	3.63e-67	4	2
NM_007498	Atf3	1981	90.7855	58.4732	123.098	2.1052	1.07396	0.000270254	0.00158271	1	2
NM_022563	Ddr2	8306	155.229	187.165	123.294	0.658744	-0.60221	0.010638	0.0401978	2	2
NM_001160386	Dnah7b	12318	216.873	310.394	123.351	0.397402	-1.33133	3.39e-10	5.02e-09	3	2
NM_026497	Nudt12	2280	97.0316	70.3009	123.762	1.76047	0.815957	0.00392492	0.0169893	1	2
NM_001076681	Lyrm9	5053	99.2129	74.5543	123.871	1.66149	0.732479	0.00902156	0.0348176	2	2
NM_001079909	Fgfr1	4741	75.5297	26.6241	124.435	4.67379	2.22459	3.02e-11	5.05e-10	1	2
NM_181820	Tmc4	2346	226.782	328.627	124.937	0.38018	-1.39525	7.57e-07	7.21e-06	3	2
NM_001048167	Map6	4962	92.2386	59.4424	125.035	2.10346	1.07277	0.000249301	0.00147193	1	2
NM_013853	Abcf2	2573	98.8255	72.61	125.041	1.72209	0.78416	0.00474024	0.0200612	1	2
NM_013493	Cnbp	2178	97.7289	70.2926	125.165	1.78063	0.832388	0.0029491	0.0132982	1	2
NM_144899	Adamtsl4	3856	402.421	679.278	125.563	0.184848	-2.43559	2.59e-38	2.09e-36	4	2
NM_009970	Csf2ra	1850	219.845	314.063	125.627	0.400006	-1.32191	1.19e-06	1.09e-05	3	2
NM_008490	Lcat	1370	187.077	247.552	126.602	0.511417	-0.967428	1.32e-05	0.000101573	2	2
NM_013705	Zfp30	2604	181.686	236.584	126.788	0.535909	-0.89994	0.00302967	0.0136028	2	2
NM_021522	Usp14	4185	86.0895	45.306	126.873	2.80036	1.48561	4.63e-06	3.89e-05	1	2
NM_001025106	NA	4620	179.783	232.598	126.968	0.545869	-0.873374	0.000116562	0.000740289	2	2
NM_022886	Scel	3053	312.623	498.246	127.001	0.254896	-1.97202	2.83e-11	4.74e-10	3	2
NM_001081178	Adgrf5	8535	84.2191	41.3825	127.056	3.07027	1.61837	1.76e-07	1.82e-06	1	2
NM_001077411	Gba	1779	97.3911	67.3472	127.435	1.89221	0.92007	0.0012212	0.00609594	1	2
NM_028993	Mau2	5369	170.896	213.853	127.94	0.598261	-0.741154	0.00123321	0.00614772	2	2
NM_001113204	Ncam1	6993	83.0527	38.1419	127.964	3.35493	1.74628	1.7e-05	0.000127968	1	2
NM_013723	Podxl	5330	184.932	241.708	128.156	0.530208	-0.915369	3.06e-05	0.000218728	2	2
NM_001004156	NA	4113	248.39	368.336	128.445	0.348716	-1.51987	2.82e-13	5.68e-12	3	2
NM_001142731	Kctd1	3456	199.638	270.646	128.631	0.475274	-1.07317	1.16e-06	1.08e-05	2	2
NM_001081065	Zfp707	1816	246.078	363.247	128.908	0.354877	-1.49461	1.55e-08	1.85e-07	3	2
NM_029771	Gper1	2525	81.8017	34.4708	129.133	3.74615	1.90541	1.84e-09	2.5e-08	1	2
NM_133923	Ttll3	3125	190.695	252.237	129.153	0.51203	-0.9657	1.45e-05	0.000110612	2	2
NM_010262	Gbx2	2126	66.277	3.28303	129.271	39.3755	5.29923	2.58e-30	1.52e-28	1	2
NM_144550	Spice1	4342	183.374	237.038	129.71	0.547209	-0.869836	0.000100224	0.000645464	2	2
NM_153560	Fam102a	4217	188.903	247.995	129.811	0.523443	-0.933896	2.49e-05	0.000180806	2	2
NM_009154	Sema5a	10809	182.18	234.453	129.908	0.554087	-0.851814	0.000107073	0.000685112	2	2
NM_029602	Znrd1as	992	178.183	226.457	129.909	0.573657	-0.80174	0.000362545	0.00205968	2	2
NM_130451	Slc2a10	3351	92.8807	55.4836	130.278	2.34804	1.23146	2.99e-05	0.000214239	1	2
NM_134102	Pla1a	1994	87.3362	44.2817	130.391	2.94457	1.55806	3.19e-07	3.21e-06	1	2
NM_008331	Ifit1	2638	89.0178	47.5963	130.439	2.74054	1.45446	1.2e-06	1.11e-05	1	2
NM_175183	Atxn7l2	3011	222.491	314.493	130.489	0.414917	-1.26911	0.000166115	0.00102219	3	2
NM_001167879	Garem2	3832	79.345	27.865	130.825	4.69495	2.23111	1.03e-11	1.82e-10	1	2
NM_173374	Srsf1	5066	88.4129	45.9465	130.879	2.84852	1.51021	5.43e-07	5.28e-06	1	2
NM_028576	Camkmt	1439	176.931	222.975	130.887	0.587001	-0.768564	0.000654375	0.00349279	2	2
NM_153412	Phldb2	5496	99.648	68.3354	130.961	1.91644	0.938428	0.00114602	0.00576353	1	2
NM_001039371	Slc22a15	6641	163.845	196.589	131.102	0.666881	-0.584499	0.0100729	0.0383088	2	2
NM_028352	Pgm3	4582	97.6562	64.0928	131.22	2.04734	1.03375	0.000289483	0.00168535	1	2
NM_027829	Izumo4	938	216.171	301.055	131.287	0.436088	-1.19731	1.85e-08	2.18e-07	3	2
NR_033222	9330151L19Rik	2546	165.92	200.262	131.578	0.657028	-0.605973	0.00877523	0.0340346	2	2
NM_029001	Elovl7	5453	226.64	321.507	131.773	0.409859	-1.2868	6.61e-10	9.39e-09	3	2
NM_026231	Gstcd	2633	103.817	75.8491	131.786	1.73747	0.796989	0.0037	0.0161496	2	2
NM_010118	Egr2	2972	90.719	49.6163	131.822	2.65682	1.4097	2e-06	1.78e-05	1	2
NR_003546	Trappc13	1637	92.5609	53.1597	131.962	2.48237	1.31172	8.49e-06	6.78e-05	1	2
NM_013753	Pald1	4274	187.284	241.981	132.588	0.547925	-0.867949	0.000497453	0.0027392	2	2
NM_009519	Wnt11	2788	68.9516	5.24013	132.663	25.3167	4.66202	1.75e-12	3.32e-11	1	2
NM_031843	Dpp7	1684	173.581	214.467	132.695	0.61872	-0.692641	0.00209337	0.00976752	2	2
NM_001033532	AW554918	5375	173.2	213.46	132.941	0.622791	-0.683179	0.00232565	0.010735	2	2
NM_010195	Lgr5	4711	98.8387	64.6759	133.001	2.05643	1.04014	0.000258462	0.00152123	1	2
NM_027460	Slc25a33	1877	101.227	69.2571	133.197	1.92323	0.943528	0.000651834	0.0034812	1	2
NR_027956	1700052K11Rik	2414	169.793	206.282	133.305	0.646229	-0.629882	0.0060185	0.0246604	2	2
NM_028426	Cldn34c1	962	101.374	69.2621	133.486	1.92726	0.946552	0.00067978	0.00361198	1	2
NM_019790	Tmeff2	3339	78.5714	23.6369	133.506	5.6482	2.49779	7.9e-14	1.67e-12	1	2
NM_146126	Sord	2259	417.781	702.004	133.558	0.190253	-2.39401	3.04e-38	2.42e-36	4	2
NM_022424	Fndc4	2270	264.308	394.998	133.617	0.338273	-1.56374	7.67e-15	1.82e-13	3	2
NM_021409	Pard6b	3409	412.821	691.797	133.845	0.193475	-2.36978	5.12e-37	3.94e-35	4	2
NM_001043355	Map6	2335	99.6324	65.0338	134.231	2.06402	1.04546	0.00024829	0.00146688	1	2
NM_010839	Cmc4	970	194.194	254.14	134.249	0.528247	-0.920715	2.42e-05	0.00017646	2	2
NM_146206	Tpcn2	2909	179.83	225.307	134.353	0.59631	-0.745865	0.000723052	0.00381923	2	2
NM_001145801	Ctla2b	1157	71.3805	7.87213	134.889	17.135	4.09887	1.01e-12	1.95e-11	1	2
NM_144783	Wt1	3092	213.194	291.479	134.909	0.462844	-1.1114	8.75e-05	0.000568605	3	2
NM_144923	Blvrb	865	266.151	397.318	134.984	0.339739	-1.5575	1.38e-14	3.19e-13	3	2
NM_175023	Rbbp6	2272	232.369	329.534	135.204	0.410289	-1.28529	1.23e-05	9.5e-05	3	2
NM_001093765	Myadm	2966	84.8632	34.1264	135.6	3.97346	1.9904	2.31e-10	3.5e-09	1	2
NM_033474	Arvcf	4661	247.726	359.526	135.925	0.378068	-1.40328	1e-11	1.77e-10	3	2
NM_021877	Hr	5599	82.6578	29.1993	136.116	4.66163	2.22083	4.56e-12	8.33e-11	1	2
NM_053109	Clec2d	1214	965.765	1795.31	136.222	0.0758765	-3.7202	2.71e-72	6.71e-70	5	2
NM_008513	Lrp5	5172	236.056	335.777	136.334	0.406026	-1.30035	9.73e-08	1.04e-06	3	2
NM_177359	Zfp799	4244	176.261	216.183	136.34	0.630669	-0.665046	0.00344644	0.0151981	2	2
NM_027350	Nars	2660	89.7772	43.0124	136.542	3.17449	1.66652	3.05e-08	3.49e-07	1	2
NM_013543	H2-Ke6	981	236.468	336.023	136.914	0.407453	-1.29529	4.33e-10	6.34e-09	3	2
NM_146007	Col6a2	3729	605.193	1073.15	137.237	0.127882	-2.96711	2.05e-63	3.93e-61	4	2
NM_010564	Inha	1463	326.713	516.089	137.338	0.266113	-1.90989	1.02e-22	3.91e-21	3	2
NM_007943	Eps15	5193	88.1843	38.8011	137.567	3.54546	1.82597	2.22e-09	2.97e-08	1	2
NM_026738	Card19	804	202.933	268.128	137.737	0.5137	-0.961002	0.00758192	0.0300892	2	2
NM_139146	Satb2	5299	180.346	222.93	137.763	0.617963	-0.694407	0.00191689	0.00903374	2	2
NM_011578	Tgfbr3	6074	573.716	1009.59	137.843	0.136534	-2.87267	3.07e-59	4.97e-57	4	2
NM_013539	Spsb2	1179	245.752	353.533	137.97	0.39026	-1.35749	5.68e-11	9.2e-10	3	2
NM_153420	Pxylp1	3120	234.249	330.309	138.19	0.418365	-1.25717	1.61e-09	2.2e-08	3	2
NM_029327	Lyrm7	2180	110.625	83.0468	138.203	1.66416	0.734796	0.00690791	0.0277482	2	2
NR_024069	NA	407	251.044	363.61	138.478	0.380841	-1.39274	1.05e-06	9.81e-06	3	2
NM_011734	Siae	3433	268.506	398.355	138.657	0.348074	-1.52253	3.66e-14	8e-13	3	2
NM_009553	Zscan2	2302	212.222	285.513	138.931	0.486599	-1.03919	1.38e-06	1.26e-05	2	2
NM_008743	Nthl1	1080	180.332	221.372	139.293	0.629225	-0.668352	0.00333438	0.0147524	2	2
NM_001109989	Nrep	2156	94.9882	50.5502	139.426	2.75818	1.46371	6.05e-07	5.85e-06	1	2
NM_013663	Srsf3	2585	105.941	72.2538	139.628	1.93247	0.950446	0.000607415	0.00326718	1	2
NR_015601	Fam120aos	1565	209.684	279.691	139.676	0.499393	-1.00175	5.09e-05	0.000347485	2	2
NM_001033530	AW146154	3411	176.506	213.148	139.863	0.656178	-0.607841	0.00629977	0.0256452	2	2
NM_011945	Map3k1	6963	382.108	624.24	139.975	0.224233	-2.15693	1.2e-30	7.24e-29	3	2
NM_001172113	Traf7	2715	107.444	74.6471	140.241	1.87872	0.909751	0.000813316	0.00424945	2	2
NM_133191	Eps8l2	3079	332.106	523.676	140.535	0.268363	-1.89774	5.85e-23	2.28e-21	3	2
NM_001166453	Pls3	3137	100.214	59.8133	140.615	2.3509	1.23321	1.51e-05	0.000114762	1	2
NM_153583	Atg4d	2541	195.297	249.977	140.616	0.562517	-0.830031	0.000157308	0.000974374	2	2
NM_010726	Phyh	1474	219.391	297.774	141.007	0.473537	-1.07845	2.85e-07	2.88e-06	3	2
NM_007912	Egfr	2678	194.275	247.434	141.115	0.570315	-0.810169	0.00328157	0.014553	2	2
NM_007950	Ereg	4136	88.2902	35.4523	141.128	3.98079	1.99305	1.15e-10	1.79e-09	1	2
NM_028567	1700094D03Rik	3097	204.095	266.923	141.267	0.529243	-0.917999	2.09e-05	0.000154711	2	2
NM_001102613	Phldb3	2282	94.1666	46.9544	141.379	3.01098	1.59023	0.000158161	0.00097869	1	2
NM_025886	Rassf7	1530	346.909	552.167	141.651	0.256537	-1.96276	2.02e-15	5.01e-14	3	2
NM_126166	Tlr3	4327	109.657	77.5186	141.796	1.82919	0.871202	0.00139625	0.00684972	2	2
NM_009518	Wnt10a	1977	257.722	373.612	141.833	0.379627	-1.39734	9.29e-12	1.65e-10	3	2
NM_144896	Gatb	2307	204.638	267.3	141.976	0.531151	-0.912805	2.27e-05	0.000166763	2	2
NM_172928	Dclk3	3498	518.176	894.327	142.026	0.158808	-2.65464	9.04e-50	1.07e-47	4	2
NM_001025606	Tmem171	1183	266.649	391.108	142.191	0.363559	-1.45974	9.86e-06	7.77e-05	3	2
NM_001005863	Mtus1	6554	88.8446	35.4649	142.224	4.01028	2.0037	7.34e-11	1.17e-09	1	2
NM_010658	Mafb	3389	322.868	503.282	142.455	0.283051	-1.82087	5.54e-21	1.94e-19	3	2
NM_173754	Usp43	4462	97.3744	52.2453	142.504	2.72759	1.44763	0.000137752	0.00086179	1	2
NM_001024917	N4bp2	5731	110.581	78.5157	142.646	1.81679	0.861391	0.00142634	0.00698456	2	2
NM_029935	Chst15	4265	205.125	267.506	142.744	0.533612	-0.906137	0.00020927	0.00125649	2	2
NM_026006	Sft2d3	2810	193.933	244.997	142.869	0.583146	-0.778072	0.00151971	0.007386	2	2
NM_008412	Ivl	1902	78.7014	14.4753	142.927	9.87389	3.30362	1.18e-20	4.04e-19	1	2
NM_027326	Mllt3	6129	176.52	209.935	143.105	0.681663	-0.55287	0.0124776	0.0460839	2	2
NM_008846	Pip5k1b	2528	91.5303	39.4162	143.644	3.64429	1.86564	5.44e-10	7.85e-09	1	2
NM_023118	Dab2	4520	197.852	251.798	143.906	0.571514	-0.80714	0.012354	0.0456901	2	2
NM_020265	Dkk2	3705	81.7085	19.3897	144.027	7.42802	2.89298	3.23e-16	8.39e-15	1	2
NM_172676	Samd10	2208	207.34	270.446	144.234	0.533318	-0.906931	0.000101351	0.000651831	2	2
NM_177318	Zfp653	2174	233.187	321.918	144.456	0.448736	-1.15606	9.9e-05	0.000638098	3	2
NM_001166645	Zfp882	5651	191.702	238.85	144.554	0.605208	-0.724498	0.000936313	0.0048224	2	2
NM_026897	Haghl	1262	245.607	346.303	144.911	0.418451	-1.25687	2.04e-06	1.81e-05	3	2
NM_080640	Baalc	2524	93.0399	40.978	145.102	3.54097	1.82414	3.35e-09	4.36e-08	1	2
NM_028326	Zfp618	2868	311.871	478.493	145.249	0.303556	-1.71997	3.5e-09	4.55e-08	3	2
NM_027081	Dennd6b	4716	291.703	437.82	145.586	0.332525	-1.58846	8.65e-16	2.19e-14	3	2
NM_001252444	Ppil2	2328	205.438	264.985	145.89	0.55056	-0.861028	0.000528497	0.00289151	2	2
NM_024260	Vps50	3780	115.981	86.033	145.93	1.69621	0.762315	0.00399243	0.0172458	2	2
NM_175265	Bora	2293	109.284	72.6315	145.936	2.00926	1.00666	0.000194826	0.00117804	1	2
NM_011267	Rgs16	2351	363.708	581.453	145.964	0.251032	-1.99405	4.02e-26	1.86e-24	3	2
NM_027250	Coa7	2876	182.999	220.002	145.996	0.663612	-0.591588	0.0075047	0.0298391	2	2
NM_176917	Mettl4	2150	105.829	65.5771	146.081	2.22763	1.15551	3.01e-05	0.000215198	1	2
NM_146085	Apbb3	2077	429.632	713.035	146.229	0.205079	-2.28575	9.33e-36	6.85e-34	4	2
NM_008690	Nfkbie	2422	199.238	251.827	146.648	0.582339	-0.78007	0.000374645	0.00212265	2	2
NM_001142809	Slc6a8	3977	93.347	40.0347	146.659	3.66331	1.87315	5.53e-09	6.96e-08	1	2
NM_013555	Hoxd9	2153	201.108	255.53	146.686	0.574046	-0.800762	0.000187823	0.00114194	2	2
NM_146014	Ccm2	1875	112.011	77.2143	146.808	1.90131	0.926991	0.000558086	0.0030366	2	2
NM_144915	Daglb	3257	184.453	221.97	146.935	0.661955	-0.595194	0.00735044	0.0293067	2	2
NM_020604	Jph1	4809	105.021	63.0864	146.956	2.32944	1.21998	1.15e-05	9e-05	1	2
NM_026418	Rgs10	875	321.501	495.005	147.997	0.29898	-1.74188	1.19e-19	3.83e-18	3	2
NM_175308	Mob3c	2882	220.529	292.883	148.176	0.505924	-0.983008	2.66e-06	2.33e-05	3	2
NM_026954	Tusc1	1364	184.911	221.631	148.191	0.66864	-0.580698	0.00785496	0.0310417	2	2
NM_025402	Ogfod3	1243	188.631	228.84	148.421	0.64858	-0.624644	0.00489573	0.0206385	2	2
NM_001042591	Arrdc3	4102	211.02	273.078	148.962	0.54549	-0.874375	3.73e-05	0.00026177	2	2
NM_138313	Bmf	4654	383.366	617.566	149.166	0.241539	-2.04967	9.23e-09	1.13e-07	3	2
NM_001033490	Pusl1	1229	121.452	93.5412	149.364	1.59677	0.675155	0.00890735	0.0344475	2	2
NM_010142	Ephb2	4780	95.0736	40.7199	149.427	3.66963	1.87564	2.34e-10	3.54e-09	1	2
NM_175374	Mtrf1l	2621	186.391	223.352	149.43	0.669033	-0.57985	0.00791534	0.0312282	2	2
NM_172612	Rnd1	2203	103.189	56.7995	149.578	2.63345	1.39695	6.47e-07	6.22e-06	1	2
NM_007556	Bmp6	2410	367.94	586.081	149.799	0.255594	-1.96807	9.19e-18	2.61e-16	3	2
NM_181541	Caprin2	3566	258.419	366.767	150.071	0.409172	-1.28922	1.67e-10	2.57e-09	3	2
NM_177235	Bend6	2318	87.4979	24.6269	150.369	6.10587	2.6102	2.46e-11	4.16e-10	1	2
NM_001013411	Nkain2	3205	211.327	271.712	150.942	0.555522	-0.848084	6.03e-05	0.00040558	2	2
NM_013492	Clu	1808	7240.14	14329.3	150.955	0.0105347	-6.5687	0	0	5	2
NM_020271	Pdxp	2018	120.345	89.5633	151.128	1.68738	0.754787	0.00369876	0.0161479	2	2
NM_010330	Emb	2622	198.751	246.257	151.246	0.614181	-0.703263	0.00116737	0.00585991	2	2
NM_009250	Serpini1	3133	82.847	14.4256	151.269	10.4861	3.39041	8.66e-16	2.19e-14	1	2
NM_153557	BC029214	997	222.196	292.909	151.482	0.517164	-0.951305	6.75e-06	5.48e-05	3	2
NM_001034876	Ccdc24	1295	291.585	431.65	151.521	0.351027	-1.51035	7.3e-11	1.17e-09	3	2
NM_007623	Cbx2	3754	230.499	308.662	152.336	0.493536	-1.01877	8.48e-07	8.03e-06	3	2
NM_001081160	Mdga1	7566	120.665	88.7584	152.571	1.71894	0.781522	0.00248012	0.0113939	2	2
NM_001195732	Fam150a	858	89.442	26.29	152.594	5.80425	2.53711	2.26e-10	3.42e-09	1	2
NR_026942	E330013P04Rik	2090	103.74	54.7575	152.723	2.78908	1.47979	1.7e-07	1.76e-06	1	2
NM_001100460	Zbtb42	3478	196.137	239.465	152.809	0.638123	-0.648093	0.00307287	0.0137639	2	2
NM_011207	Ptpn3	6369	194.149	235.351	152.948	0.649871	-0.621775	0.00393776	0.0170371	2	2
NM_021793	Tmem8	3480	333.084	513.093	153.076	0.298339	-1.74497	6.81e-20	2.21e-18	3	2
NM_009697	Nr2f2	4216	219.938	286.571	153.306	0.534965	-0.902483	0.00354022	0.0155351	2	2
NM_178743	Slc26a11	2692	308.702	463.731	153.673	0.331384	-1.59342	2.95e-11	4.92e-10	3	2
NM_011876	Twf2	1594	190.384	227.002	153.765	0.677376	-0.561971	0.0111279	0.0417543	2	2
NM_007705	Cirbp	1256	419.261	684.672	153.85	0.224706	-2.15389	9.88e-11	1.55e-09	4	2
NM_019804	B4galt4	2300	221.818	289.551	154.086	0.532157	-0.910076	1.2e-05	9.28e-05	3	2
NM_010298	Glrb	2988	99.0181	43.9444	154.092	3.50652	1.81004	6.51e-10	9.26e-09	1	2
NM_021472	Rnase4	1540	117.354	80.4734	154.235	1.91659	0.938542	0.000421434	0.0023579	2	2
NM_001008232	Asap3	5582	211.12	267.984	154.255	0.575613	-0.796828	0.00018844	0.00114532	2	2
NM_013711	Txnrd2	1922	201.655	248.825	154.485	0.620857	-0.687668	0.00129044	0.00639908	2	2
NM_008254	Hmgcl	1416	202.839	251.185	154.493	0.615055	-0.701212	0.000968905	0.00496983	2	2
NM_146114	Dclre1c	3759	207.184	259.729	154.64	0.59539	-0.748094	0.000435553	0.00242894	2	2
NM_027226	Fyttd1	4397	116.429	78.1246	154.733	1.98059	0.985929	0.000192581	0.00116597	2	2
NM_001204202	Spp1	1480	260.61	366.026	155.194	0.423996	-1.23788	7.68e-08	8.38e-07	3	2
NM_008396	Itga2	4235	82.9194	10.5153	155.324	14.7712	3.88471	1.89e-26	8.92e-25	1	2
NM_013904	Hey2	2549	113.13	70.9212	155.339	2.1903	1.13113	2.37e-05	0.00017295	1	2
NM_026125	Fam132a	1339	236.751	318.071	155.432	0.48867	-1.03307	2.63e-05	0.000189899	3	2
NM_016917	Slc40a1	3380	222.449	289.449	155.449	0.537052	-0.896866	3.21e-05	0.00022798	2	2
NM_008357	Il15	1250	111.415	67.2438	155.587	2.31378	1.21025	8.74e-06	6.96e-05	1	2
NM_145490	Zfp959	2059	203.639	251.512	155.766	0.619316	-0.691252	0.0012472	0.00620596	2	2
NR_028589	Gm14005	2797	86.1535	16.4184	155.889	9.49475	3.24713	3.93e-11	6.45e-10	1	2
NM_001190409	Magt1	4524	98.6436	41.3732	155.914	3.76848	1.91398	6.49e-11	1.04e-09	1	2
NM_011762	Zfp59	3815	198.665	241.399	155.93	0.645943	-0.630521	0.00372533	0.0162376	2	2
NM_199467	Mms22l	4482	128.295	100.502	156.088	1.55308	0.63513	0.0115524	0.0431592	2	2
NM_008021	Foxm1	4391	198.309	240.151	156.467	0.651537	-0.618082	0.00402597	0.0173667	2	2
NM_001033337	Ttc38	3766	196.377	235.913	156.841	0.664824	-0.588955	0.00707996	0.0283424	2	2
NM_018805	Hs3st3b1	6004	121.095	85.3232	156.866	1.8385	0.878525	0.00076938	0.00403898	2	2
NM_030260	Zxdc	5172	118.976	80.7747	157.177	1.94587	0.960419	0.00449331	0.0191759	2	2
NM_178098	4930486L24Rik	1390	90.7742	23.9782	157.57	6.57139	2.7162	1.86e-12	3.52e-11	1	2
NM_001033865	Rps27a	821	128.897	99.4023	158.392	1.59345	0.672151	0.00817754	0.0320938	2	2
NM_018790	Arc	3059	101.883	45.3246	158.442	3.49572	1.80559	2.48e-05	0.000180282	1	2
NM_172297	Ccdc9	2033	242.392	326.286	158.498	0.485764	-1.04167	0.00256146	0.0117389	3	2
NM_001164209	Tmem176b	1257	370.388	581.463	159.313	0.273986	-1.86783	1.89e-23	7.62e-22	3	2
NM_001024950	Zfp563	6383	209.368	259.397	159.339	0.614266	-0.703064	0.000844834	0.00440189	2	2
NM_026837	Tmem53	953	257.023	354.549	159.497	0.449858	-1.15246	1.14e-08	1.38e-07	3	2
NM_011352	Sema7a	3290	125.671	91.6517	159.691	1.74236	0.801046	0.00157174	0.00760543	2	2
NM_027980	Faap100	3175	302.299	444.653	159.944	0.359706	-1.47511	2.8e-09	3.69e-08	3	2
NM_011319	Sars	3704	114.952	69.9138	159.99	2.28839	1.19433	8.38e-06	6.71e-05	1	2
NM_001025602	Il1rl1	5080	99.2296	38.3879	160.071	4.16983	2.05999	3.64e-12	6.71e-11	1	2
NM_001077510	Gnas	1720	132.332	104.471	160.192	1.53337	0.616703	0.0136627	0.0499697	2	2
NM_001198789	Ccpg1os	722	214.12	267.941	160.299	0.59826	-0.741156	0.000401711	0.0022583	2	2
NM_013764	Dguok	1110	203.864	247.312	160.416	0.648639	-0.624513	0.00334937	0.0148117	2	2
NM_008764	Tnfrsf11b	2818	80.245	0.001	160.49	160490	17.2921	7.16e-48	8.16e-46	1	2
NM_023322	Zkscan14	1992	228.321	295.93	160.712	0.543073	-0.880781	2.42e-05	0.000176038	3	2
NM_026637	Ggct	1362	100.895	40.7344	161.056	3.9538	1.98324	1.04e-11	1.83e-10	1	2
NM_010255	Gamt	960	246.833	332.492	161.174	0.484744	-1.0447	0.000129245	0.000813294	3	2
NM_001080924	Znrf3	6306	200.993	240.705	161.281	0.670037	-0.577688	0.00666212	0.0268989	2	2
NM_001033302	Ciart	1395	101.674	42.031	161.316	3.83804	1.94037	2.39e-11	4.04e-10	1	2
NR_045036	Khdrbs1	2601	217.277	272.961	161.593	0.592001	-0.756329	0.000322856	0.00185949	2	2
NM_029116	Kbtbd11	6996	107.773	53.8218	161.724	3.0048	1.58727	1.23e-08	1.48e-07	1	2
NM_153578	Nipa1	1885	131.836	101.782	161.891	1.59057	0.669542	0.00766246	0.0303575	2	2
NM_011990	Slc7a11	9227	84.5814	6.88365	162.279	23.5746	4.55916	4e-32	2.56e-30	1	2
NM_009903	Cldn4	1827	84.5852	6.57993	162.59	24.7101	4.62703	1.49e-26	7.07e-25	1	2
NM_011075	Abcb1b	4344	202.341	241.612	163.069	0.674921	-0.567209	0.0086647	0.0337102	2	2
NM_001024731	NA	2514	134.952	106.732	163.171	1.52879	0.612387	0.0128247	0.047208	2	2
NM_001163741	Ccdc167	4625	202.699	242.012	163.386	0.675116	-0.566793	0.00807834	0.0317509	2	2
NM_199301	Mtg1	1595	129.798	96.1389	163.456	1.70021	0.76571	0.00237431	0.0109426	2	2
NM_010279	Gfra1	3305	134.543	105.429	163.657	1.55229	0.634398	0.010324	0.0391767	2	2
NM_145562	Parm1	2100	253.013	341.715	164.311	0.480841	-1.05637	1.52e-07	1.59e-06	3	2
NM_026798	Tmem216	1096	201.751	239.013	164.49	0.688203	-0.539094	0.0125702	0.0463802	2	2
NM_008992	Abcd4	2527	230.883	297.153	164.614	0.553971	-0.852116	3.43e-05	0.000242703	3	2
NM_001033399	Gfod1	6654	117.939	71.2375	164.641	2.31115	1.20861	5.32e-06	4.4e-05	1	2
NM_025324	Zfp524	1105	209.736	254.223	165.249	0.650017	-0.621451	0.00386823	0.0167762	2	2
NM_028370	Pot1b	3499	214.851	264.139	165.563	0.626805	-0.673912	0.00385017	0.0167197	2	2
NM_145414	Nsun5	2242	211.674	257.513	165.835	0.643986	-0.6349	0.00249616	0.0114592	2	2
NM_172259	Myl6b	1053	220.673	275.421	165.924	0.60244	-0.731111	0.00142153	0.00696281	2	2
NM_010174	Fabp3	669	113.837	61.7231	165.95	2.68862	1.42687	1.71e-07	1.78e-06	1	2
NM_144786	Ggt7	2611	247.113	328.201	166.025	0.505863	-0.983182	1.23e-06	1.13e-05	3	2
NM_028443	Rflna	1667	88.2843	10.5223	166.046	15.7804	3.98006	1.05e-28	5.58e-27	1	2
NM_027864	Galnt14	2467	97.0306	27.8868	166.174	5.95888	2.57504	7.36e-17	1.98e-15	1	2
NM_030251	Abtb1	1896	310.21	454.116	166.304	0.366215	-1.44924	7.96e-14	1.68e-12	3	2
NM_026878	Rasl11b	1860	255	343.659	166.34	0.484027	-1.04684	1.86e-07	1.92e-06	3	2
NM_008063	Slc37a4	2109	243.799	320.029	167.568	0.523602	-0.933459	2.47e-05	0.000179689	3	2
NM_001081299	Cdh18	2744	127.474	87.3534	167.594	1.91857	0.940033	0.000215986	0.00129063	2	2
NM_027740	Poc1b	2727	214.019	260.218	167.82	0.644922	-0.632803	0.0047565	0.0201164	2	2
NM_138656	Mvd	1761	115.016	62.0244	168.008	2.70874	1.43762	9.5e-08	1.02e-06	1	2
NM_177740	Rgma	3586	356.399	544.483	168.316	0.309129	-1.69372	2.29e-19	7.26e-18	3	2
NM_027801	Ccdc191	3643	241.557	314.647	168.468	0.535417	-0.901264	9.33e-06	7.39e-05	3	2
NM_144829	Aarsd1	1346	210.197	251.73	168.663	0.670016	-0.577733	0.00791933	0.031237	2	2
NM_146231	Zfp825	1409	207.38	245.887	168.873	0.686794	-0.542051	0.0103628	0.0392921	2	2
NM_145525	Osbpl6	8055	251.554	334.124	168.985	0.505755	-0.98349	1.5e-05	0.000114157	3	2
NM_024169	Fkbp11	799	118.831	68.623	169.038	2.46329	1.30059	8.8e-07	8.31e-06	1	2
NM_175389	Trmt10a	3935	131.933	94.6391	169.227	1.78813	0.838451	0.000856471	0.00445635	2	2
NM_053271	Rims2	4800	140.157	111.06	169.255	1.524	0.607863	0.0135928	0.0497529	2	2
NM_183027	Ap1s3	2892	280.151	390.715	169.587	0.434043	-1.20409	2.39e-06	2.11e-05	3	2
NM_008605	Mmp12	3607	130.578	91.3693	169.786	1.85824	0.893939	0.000416139	0.00233175	2	2
NM_001110239	Acp1	3107	135.349	100.798	169.9	1.68554	0.753212	0.00583188	0.0239846	2	2
NM_007974	F2rl1	2773	138.648	107.371	169.926	1.58261	0.662306	0.00700614	0.0281068	2	2
NM_001007575	Zfp58	2365	231.672	292.686	170.658	0.583077	-0.778242	0.000663006	0.00353384	3	2
NM_025508	Gmpr	1554	307.989	445.308	170.67	0.383263	-1.38359	1.28e-06	1.18e-05	3	2
NM_023585	Ube2v2	5892	132.91	94.8159	171.004	1.80353	0.850827	0.00288666	0.0130511	2	2
NM_146162	Tmem119	2132	124.701	78.397	171.005	2.18127	1.12517	0.000426584	0.00238246	2	2
NR_028313	4833422C13Rik	1878	93.2329	15.4329	171.033	11.0823	3.47019	4.3e-25	1.88e-23	1	2
NM_019873	Fkbpl	1173	231.68	291.964	171.396	0.587047	-0.768452	0.000203918	0.0012267	3	2
NM_146251	Pnpla7	4592	243.376	315.05	171.701	0.544997	-0.87568	1.7e-05	0.000127503	3	2
NM_008729	Ctnnd2	5959	131.07	90.2797	171.861	1.90365	0.928767	0.000241015	0.00143064	2	2
NM_007554	Bmp4	1994	342.879	513.859	171.9	0.334527	-1.5798	1.86e-09	2.52e-08	3	2
NM_008555	Masp1	2752	132.48	92.9961	171.965	1.84916	0.88687	0.000492266	0.00271541	2	2
NM_001033228	Itga1	5984	471.917	771.58	172.253	0.223247	-2.16328	7.4e-34	5.1e-32	4	2
NM_053254	Tle6	2015	283.93	394.783	173.077	0.438412	-1.18964	1.11e-09	1.55e-08	3	2
NM_009142	Cx3cl1	3144	130.113	86.9993	173.227	1.99113	0.993588	8.43e-05	0.000550322	2	2
NM_008183	Gstm2	1121	356.852	540.412	173.293	0.320668	-1.64085	1.42e-18	4.28e-17	3	2
NM_194334	Tbc1d2b	5951	284.391	394.938	173.844	0.44018	-1.18383	7.9e-09	9.77e-08	3	2
NM_008332	Ifit2	3949	489.427	804.925	173.928	0.21608	-2.21036	3.67e-19	1.15e-17	4	2
NM_009767	Chic1	7401	240.639	307.221	174.056	0.566549	-0.819729	4.82e-05	0.000331321	3	2
NR_002928	Gm1943	1122	142.907	111.233	174.582	1.56952	0.650325	0.00752191	0.0298763	2	2
NM_001038663	Mapk1	1932	134.291	93.9345	174.647	1.85924	0.894714	0.000357091	0.00203423	2	2
NM_031406	Slc12a9	3315	264.768	354.572	174.964	0.49345	-1.01902	3.44e-07	3.44e-06	3	2
NR_028590	Gm14005	1836	94.3725	13.7812	174.964	12.6959	3.66629	3.61e-27	1.77e-25	1	2
NM_053108	Glrx	1335	435.959	696.79	175.128	0.251335	-1.99232	1.91e-28	9.98e-27	4	2
NM_025958	Cand2	5453	360.069	544.976	175.162	0.321412	-1.6375	1.47e-18	4.43e-17	3	2
NM_031871	Ghdc	2162	217.862	260.037	175.687	0.675622	-0.565711	0.00668673	0.0269866	2	2
NM_027986	Cdadc1	2264	237.263	298.716	175.81	0.588553	-0.764755	0.00016201	0.000998239	3	2
NM_173370	Cds1	3939	230.135	284.43	175.84	0.618218	-0.693813	0.000831287	0.00433973	2	2
NM_001135728	Sh3kbp1	4167	94.342	12.4645	176.219	14.1377	3.82148	1.06e-28	5.61e-27	1	2
NM_144838	Sgtb	2719	119.75	63.0582	176.442	2.79808	1.48444	2.35e-08	2.73e-07	1	2
NM_029612	Slamf9	1152	94.8153	13.1281	176.502	13.4446	3.74895	3.18e-28	1.64e-26	1	2
NM_001168226	Morf4l2	1880	120.126	63.6563	176.596	2.77421	1.47208	3.45e-08	3.91e-07	1	2
NM_021551	Slc22a17	2294	286.438	395.958	176.919	0.446812	-1.16226	2.56e-09	3.38e-08	3	2
NM_011718	Wnt10b	2272	107.522	38.1104	176.934	4.64266	2.21495	2.02e-08	2.37e-07	1	2
NM_019724	Mmp16	4576	384.136	590.979	177.292	0.299997	-1.73698	2.15e-21	7.67e-20	3	2
NM_007795	Ctf1	1345	249.092	320.622	177.563	0.55381	-0.852537	0.00343093	0.0151404	3	2
NM_011770	Ikzf2	9457	253.506	328.935	178.077	0.541375	-0.885299	8.02e-06	6.44e-05	3	2
NM_178118	Dixdc1	5718	283.325	388.3	178.35	0.459311	-1.12246	9.01e-09	1.11e-07	3	2
NM_007771	Cry1	3035	146.621	114.844	178.398	1.5534	0.635427	0.00881135	0.0341324	2	2
NM_198886	Zbtb12	1835	312.828	447.226	178.431	0.398972	-1.32564	7.1e-06	5.74e-05	3	2
NM_173007	Tspan12	2490	242.116	305.685	178.547	0.584088	-0.775741	0.000117673	0.000746897	3	2
NM_182997	Prkab2	4278	138.657	98.5422	178.771	1.81415	0.859298	0.00050391	0.00277151	2	2
NM_001163126	Cog5	2997	132.054	84.7238	179.384	2.11728	1.08221	1.8e-05	0.000134297	2	2
NM_011898	Spry4	4611	116.386	53.2071	179.564	3.37481	1.75481	1.17e-05	9.12e-05	1	2
NM_023136	Dtymk	658	146.15	112.651	179.648	1.59473	0.673311	0.00562909	0.0232933	2	2
NM_199029	Zfp395	4229	637.872	1095.67	180.076	0.164353	-2.60513	1.16e-37	9.19e-36	4	2
NM_018887	Cyp39a1	3053	221.339	262.513	180.166	0.686313	-0.543061	0.00944798	0.0362697	2	2
NM_198305	Klhl17	3014	288.972	397.485	180.458	0.454	-1.13924	4.87e-09	6.21e-08	3	2
NM_001005341	Ypel2	4902	231.915	283.323	180.508	0.63711	-0.650385	0.00288905	0.0130587	2	2
NM_001025566	NA	3644	331.146	481.754	180.538	0.374752	-1.41599	0.0083916	0.0328038	3	2
NM_001025373	Zfp943	2736	236.938	292.549	181.326	0.619816	-0.690089	0.00060587	0.0032626	3	2
NM_138680	Luc7l2	2723	224.803	267.788	181.818	0.678965	-0.558591	0.00703612	0.0282151	2	2
NM_144860	Mib1	3793	136.989	91.9667	182.011	1.97909	0.984841	7.52e-05	0.000495852	2	2
NM_025909	Oma1	1866	235.26	288.332	182.189	0.631872	-0.662297	0.000990446	0.00506375	2	2
NR_038101	Gm14327	1102	254.622	326.754	182.489	0.558491	-0.840393	2.65e-05	0.000191195	3	2
NM_175480	Zfp612	4902	318.862	455.226	182.499	0.400897	-1.3187	2.86e-12	5.29e-11	3	2
NM_027874	Csnk1d	3749	145.284	108.03	182.539	1.68971	0.756779	0.00183006	0.0086833	2	2
NM_001160356	Uqcc3	847	253.195	323.818	182.573	0.563813	-0.826711	3.83e-05	0.000268164	3	2
NM_001195023	Nploc4	4685	141.517	100.256	182.777	1.82311	0.866399	0.00207239	0.00968884	2	2
NM_030176	Spata2l	2380	293.745	404.608	182.881	0.451995	-1.14562	3.26e-09	4.25e-08	3	2
NM_172149	Bnip1	1100	232.178	281.455	182.901	0.649841	-0.621841	0.00894357	0.0345734	2	2
NM_030700	Maged2	2126	282.737	382.417	183.058	0.478686	-1.06285	3.59e-05	0.000252321	3	2
NM_026999	Zfp688	1033	230.464	277.349	183.579	0.661906	-0.595302	0.00381139	0.0165704	2	2
NM_007981	Acsl1	3891	369.804	556.015	183.593	0.330195	-1.59861	3.16e-18	9.29e-17	3	2
NM_011408	Slfn2	1684	106.684	29.5863	183.782	6.21174	2.635	6.76e-19	2.08e-17	1	2
NM_025377	Ska2	1349	259.328	334.728	183.927	0.549482	-0.863856	1.11e-05	8.71e-05	3	2
NM_009178	St3gal4	2059	306.231	428.446	184.016	0.429496	-1.21928	2.08e-10	3.15e-09	3	2
NM_027186	Rpain	1213	255.219	326.064	184.374	0.565456	-0.822514	3.49e-05	0.000246126	3	2
NM_027895	Ulk3	2826	235.362	286.004	184.72	0.645866	-0.630694	0.00193806	0.00912666	2	2
NM_027278	Rpp25l	839	261.961	339.047	184.874	0.545276	-0.874941	0.000266261	0.00156169	3	2
NM_024287	Rab6a	3243	122.56	59.8087	185.312	3.09841	1.63153	7.9e-10	1.11e-08	1	2
NM_001101445	Cyp4f17	1693	227.678	270.023	185.334	0.686362	-0.542958	0.00921556	0.0354571	2	2
NM_026965	Comtd1	2241	247.75	308.828	186.673	0.604456	-0.72629	0.000353025	0.0020129	3	2
NM_030888	C1qtnf3	2350	95.3573	3.94269	186.772	47.3717	5.56595	4.12e-19	1.29e-17	1	2
NM_175353	Exoc6	2737	153.026	118.842	187.21	1.57528	0.655609	0.00612333	0.0250353	2	2
NM_178143	Prkaa2	8201	297.251	407.194	187.309	0.46	-1.1203	6.94e-09	8.63e-08	3	2
NM_009538	Plagl1	5279	330.033	472.681	187.386	0.396431	-1.33486	3.85e-12	7.09e-11	3	2
NM_023363	Zfp788	3833	276.539	364.796	188.282	0.51613	-0.954194	9.09e-07	8.56e-06	3	2
NM_018822	Sgsh	4324	357.008	525.578	188.438	0.358535	-1.47981	8.38e-11	1.33e-09	3	2
NM_025910	Riox2	2159	143.999	99.4574	188.54	1.89568	0.922718	0.000161272	0.00099434	2	2
NM_030715	Polh	2580	151.294	113.645	188.943	1.66257	0.733414	0.00226286	0.0104674	2	2
NM_177777	D11Wsu47e	2228	232.531	276.105	188.957	0.684367	-0.547157	0.00704505	0.0282388	2	2
NM_008247	Plpp1	1414	157.072	125.143	189	1.51027	0.594807	0.0103717	0.039318	2	2
NM_025980	Nrarp	2590	96.5125	3.92945	189.096	48.1227	5.58865	2.91e-43	2.87e-41	1	2
NM_013553	Hoxc4	1983	375.092	560.193	189.991	0.339152	-1.55999	2.14e-05	0.000157803	3	2
NM_181404	Kank1	5425	267.504	344.225	190.783	0.55424	-0.851418	1.65e-05	0.000124368	3	2
NM_172845	Adamts4	3673	133.778	76.5782	190.978	2.4939	1.3184	0.00135675	0.00667686	2	2
NM_026675	Nudt22	999	256.539	321.775	191.302	0.594522	-0.750199	0.000193054	0.00116808	3	2
NM_025644	Exosc1	1622	144.935	98.2271	191.642	1.95101	0.964223	0.00140522	0.00688653	2	2
NM_001242388	Zfp976	5011	236.647	281.513	191.781	0.68125	-0.553743	0.00606328	0.0248114	2	2
NM_207237	Man1c1	4715	159.946	128.005	191.888	1.49907	0.584063	0.0116956	0.0436069	2	2
NM_010275	Gdnf	3509	138.355	84.7549	191.955	2.26483	1.1794	2.22e-06	1.96e-05	2	2
NM_010721	Lmnb1	2871	297.476	402.813	192.14	0.476994	-1.06796	3.71e-08	4.21e-07	3	2
NM_174847	C2cd2	6568	284.019	375.783	192.256	0.511615	-0.966869	6.59e-07	6.33e-06	3	2
NM_177354	Vash1	6189	130.343	68.253	192.432	2.8194	1.49539	7.46e-09	9.26e-08	1	2
NM_027707	Nipbl	8815	252.94	313.284	192.597	0.614769	-0.701885	0.000494453	0.00272587	3	2
NM_028719	Cpne4	3670	149.821	107.007	192.635	1.80021	0.848161	0.000467414	0.00259048	2	2
NM_178882	D2hgdh	3058	281.463	370.093	192.832	0.521037	-0.940542	1.47e-06	1.34e-05	3	2
NM_001102650	Nt5c3b	1416	249.004	305.006	193.002	0.632781	-0.660223	0.00113673	0.0057306	3	2
NM_016762	Matn2	3520	349.762	506.355	193.17	0.381491	-1.39028	5.87e-14	1.26e-12	3	2
NM_139304	Gatad2b	1912	154.411	115.335	193.487	1.67761	0.746403	0.00159427	0.00769815	2	2
NR_030673	D930016D06Rik	3809	276.726	359.932	193.519	0.537656	-0.895245	3.74e-06	3.18e-05	3	2
NR_037906	Luc7l	2754	247.794	301.796	193.791	0.642126	-0.639071	0.00145219	0.00708393	3	2
NM_029653	Dapk1	5903	245.097	295.929	194.266	0.656462	-0.607216	0.00272497	0.0124126	3	2
NM_172447	Cfap69	3245	494.972	795.64	194.303	0.244209	-2.03381	3.35e-31	2.08e-29	4	2
NM_027827	Afmid	2332	342.891	491.19	194.592	0.396164	-1.33583	6.72e-13	1.32e-11	3	2
NM_009372	Tgif1	1634	132.059	68.9925	195.125	2.8282	1.49988	5.22e-09	6.61e-08	1	2
NM_001081324	Neto2	5646	161.084	126.756	195.411	1.54163	0.62446	0.00797639	0.0314225	2	2
NM_029569	Asb5	1579	120.005	44.2656	195.745	4.42206	2.14472	6.68e-15	1.59e-13	1	2
NM_001081201	Dpy19l4	2984	139.628	83.4026	195.853	2.34828	1.2316	8.64e-07	8.18e-06	2	2
NM_001037755	Baiap2	2083	255.382	314.718	196.045	0.622924	-0.682873	0.000758832	0.00399252	3	2
NM_007455	Ap1g2	2694	250.277	304.421	196.132	0.644279	-0.634242	0.00139849	0.00685713	3	2
NR_037964	2610507I01Rik	2905	305.635	414.708	196.563	0.473978	-1.07711	1.42e-08	1.71e-07	3	2
NM_009500	Vav2	3498	151.394	106.138	196.649	1.85278	0.889688	0.000192009	0.00116325	2	2
NM_001024699	Zbtb45	2167	264.128	331.454	196.803	0.593756	-0.752057	0.00263129	0.0120237	3	2
NM_026512	Bphl	1224	316.489	435.948	197.03	0.451958	-1.14574	1.26e-09	1.73e-08	3	2
NM_134116	Gpsm3	1359	165.359	133.647	197.071	1.47456	0.560282	0.0133108	0.0487969	2	2
NM_007992	Fbln2	4477	116.739	36.1004	197.378	5.46748	2.45088	4.79e-18	1.38e-16	1	2
NM_026112	Zfp606	4736	241.542	285.349	197.736	0.692961	-0.529153	0.00819518	0.0321496	2	2
NM_175031	Stk36	5329	254.982	312.047	197.917	0.634253	-0.65687	0.00107696	0.00546593	3	2
NM_028235	Ttc30b	2634	279.618	361.233	198.002	0.548129	-0.867412	8.73e-06	6.96e-05	3	2
NM_011854	Oasl2	3136	122.747	47.306	198.189	4.18951	2.06678	2.9e-14	6.44e-13	1	2
NM_010171	F3	1876	284.253	370.151	198.356	0.53588	-0.900019	0.00286277	0.0129617	3	2
NM_011067	Per3	5953	283.616	368.75	198.481	0.538253	-0.893644	3.7e-06	3.15e-05	3	2
NM_011958	Orc4	4029	161.11	123.45	198.771	1.61014	0.687184	0.00352367	0.0154818	2	2
NM_011158	Prkar2b	3358	313.99	429.01	198.969	0.463786	-1.10847	4.4e-09	5.65e-08	3	2
NM_145628	Usp11	3464	624.745	1050.18	199.308	0.189784	-2.39757	5.63e-32	3.56e-30	4	2
NM_001033385	Tbc1d32	7269	244.539	289.715	199.364	0.688139	-0.539229	0.00768818	0.0304466	3	2
NM_009196	Slc16a1	4426	298.973	398.126	199.819	0.5019	-0.994527	7.99e-05	0.000523595	3	2
NM_139001	Cspg4	8050	106.4	12.8092	199.99	15.613	3.96468	3.54e-26	1.64e-24	1	2
NM_178392	Snapc1	2125	163.87	127.724	200.015	1.56599	0.647076	0.00513803	0.021517	2	2
NM_146238	Gemin8	1836	315.947	430.685	201.21	0.467185	-1.09793	7.22e-09	8.96e-08	3	2
NM_029098	Lmbr1l	2167	271.156	340.978	201.335	0.590465	-0.760077	0.00203117	0.00950794	3	2
NM_028120	Cep89	2567	289.718	377.919	201.517	0.533229	-0.907172	2.7e-06	2.36e-05	3	2
NM_001200023	Zfp963	2291	309.043	416.327	201.76	0.484619	-1.04508	4.1e-08	4.62e-07	3	2
NM_008325	Idua	3391	317.785	433.595	201.975	0.465815	-1.10217	5.62e-09	7.07e-08	3	2
NM_028139	Atxn7l1	1711	289.202	376.23	202.174	0.537369	-0.896015	3.2e-06	2.76e-05	3	2
NM_175118	Dusp28	1491	147.035	91.5314	202.539	2.21278	1.14586	4.83e-06	4.03e-05	2	2
NM_029431	Them4	1730	159.982	116.847	203.116	1.7383	0.797675	0.000685796	0.00364189	2	2
NM_001081652	Nacad	4914	154.918	106.698	203.139	1.90387	0.928934	0.000808441	0.0042275	2	2
NM_019975	Hacl1	2618	265.155	327.036	203.273	0.621562	-0.686031	0.000432622	0.00241403	3	2
NM_145570	Eva1a	1768	114.464	25.596	203.332	7.94389	2.98985	5.57e-24	2.3e-22	1	2
NM_133237	Apcdd1	2799	151.545	99.5388	203.551	2.04494	1.03206	1.78e-05	0.000133353	2	2
NM_026772	Cdc42ep2	1491	529.865	855.702	204.029	0.238435	-2.06833	2.4e-33	1.61e-31	4	2
NM_001164581	Zfp961	2718	257.087	310.081	204.093	0.658192	-0.603419	0.00233913	0.0107883	3	2
NM_001080926	Lrp8	7296	125.925	47.3075	204.542	4.32367	2.11226	4.68e-15	1.12e-13	1	2
NM_181586	Sirt6	1703	274.04	343.394	204.686	0.596066	-0.746456	0.00969634	0.0370792	3	2
NM_011614	Tnfsf12	1694	287.566	370.143	204.988	0.553808	-0.852543	0.0012749	0.00632703	3	2
NM_007669	Cdkn1a	1910	131.043	56.6148	205.47	3.62927	1.85968	8.88e-06	7.07e-05	1	2
NM_172779	Ints6l	3808	276	345.897	206.103	0.595852	-0.746974	0.000117926	0.000747937	3	2
NM_145425	Wdpcp	2443	274.592	343.045	206.138	0.600908	-0.734784	0.000173662	0.0010641	3	2
NM_178404	Zc3h6	4916	311.297	416.37	206.225	0.495293	-1.01364	2.04e-06	1.82e-05	3	2
NM_146115	Tor4a	3428	249.491	292.515	206.467	0.705834	-0.5026	0.0120534	0.0447102	3	2
NM_139300	Mylk	7809	1251.22	2295.9	206.528	0.0899552	-3.47465	3.14e-104	1.69e-101	5	2
NM_198023	Rcor1	2725	168.628	130.495	206.761	1.58444	0.66397	0.00370591	0.0161641	2	2
NM_001163006	Minos1	2566	166.923	127.063	206.782	1.6274	0.702568	0.00285699	0.0129418	2	2
NM_007738	Col7a1	9222	114.821	22.6232	207.019	9.15071	3.19388	3.21e-14	7.07e-13	1	2
NM_008903	Plpp1	1212	165.77	124.06	207.481	1.67242	0.741937	0.00116067	0.00583251	2	2
NR_029425	Rbmx	2376	311.265	414.839	207.691	0.500656	-0.998109	1.08e-07	1.16e-06	3	2
NM_001033149	Ttc9	2042	120.799	33.1623	208.435	6.28529	2.65198	8.03e-21	2.79e-19	1	2
NM_145590	BC017158	2605	256.742	304.578	208.907	0.685889	-0.543953	0.00617191	0.0251847	3	2
NM_008825	Pfkfb2	7308	312.989	416.688	209.289	0.502267	-0.993473	1.83e-07	1.89e-06	3	2
NM_023524	Tfpt	1100	255.934	302.396	209.472	0.69271	-0.529677	0.00846955	0.0330408	3	2
NM_139063	Bloc1s5	1791	275.825	341.822	209.827	0.613848	-0.704047	0.000274457	0.00160582	3	2
NM_177030	Dock6	6577	282.1	353.851	210.348	0.594454	-0.750364	0.00322096	0.0143316	3	2
NM_175730	Hoxc5	2730	255.14	299.917	210.363	0.701404	-0.511682	0.0116576	0.0435084	3	2
NM_028730	Pex26	4086	266.301	322.202	210.4	0.653007	-0.61483	0.00198895	0.00934055	3	2
NM_030205	Coro7	3518	293.436	376.383	210.488	0.559238	-0.838466	1.11e-05	8.7e-05	3	2
NM_001004185	Whamm	3069	260.591	310.471	210.71	0.678679	-0.559199	0.00460724	0.0195797	3	2
NM_145851	Cables2	2945	268.492	326.229	210.755	0.646032	-0.630322	0.0011826	0.00592843	3	2
NM_001081122	Cep63	2696	274.803	338.662	210.945	0.622878	-0.682979	0.000416866	0.00233512	3	2
NM_145462	Haus4	1588	321.365	431.348	211.382	0.490049	-1.029	5.17e-08	5.78e-07	3	2
NM_001159883	Dnajb2	3067	263.337	314.873	211.801	0.672655	-0.572062	0.0085882	0.0334403	3	2
NM_001081417	NA	9444	167.576	123.177	211.974	1.72089	0.783156	0.000734388	0.00387476	2	2
NM_025285	Stmn2	1904	138.998	65.9889	212.006	3.21276	1.68381	3.21e-11	5.33e-10	1	2
NM_019826	Ivd	2067	288.757	365.46	212.055	0.580241	-0.785277	5.25e-05	0.000357851	3	2
NM_176928	Brwd1	2284	157.388	102.428	212.349	2.07315	1.05182	1.07e-05	8.41e-05	2	2
NM_029992	Tchp	2886	323.385	434.416	212.353	0.488825	-1.03261	3.93e-08	4.45e-07	3	2
NM_009352	Terf1	1679	287.577	362.68	212.474	0.585844	-0.771412	5.99e-05	0.000402626	3	2
NM_028815	Cep97	7904	327.393	442.073	212.713	0.481172	-1.05538	1.68e-08	1.99e-07	3	2
NM_172991	Rbm48	2344	265.384	317.626	213.141	0.671045	-0.575519	0.00355897	0.0156029	3	2
NR_033225	Gm13375	1385	274.927	336.669	213.184	0.633216	-0.659231	0.000712749	0.00376872	3	2
NM_001081434	Osbpl7	3535	287.772	362.272	213.273	0.58871	-0.764371	6.76e-05	0.000450856	3	2
NM_010649	Klra4	872	171.185	129.026	213.344	1.6535	0.725523	0.00133738	0.00658843	2	2
NM_199025	Zbtb26	5290	167.48	121.48	213.481	1.75733	0.813381	0.000436796	0.00243515	2	2
NM_172967	4930503L19Rik	2291	177.546	141.554	213.539	1.50854	0.593155	0.00874541	0.0339629	2	2
NM_010751	Mxd1	4662	280.47	347.168	213.771	0.615755	-0.699571	0.000321864	0.00185434	3	2
NM_026440	Rnmt	5018	151.62	89.3404	213.899	2.3942	1.25955	1.99e-07	2.04e-06	2	2
NM_009359	Tex9	4317	357.53	500.85	214.211	0.427694	-1.22535	2.18e-11	3.72e-10	3	2
NM_001142681	Chid1	4239	175.847	136.643	215.051	1.57382	0.654268	0.00388843	0.0168469	2	2
NR_045195	A830082K12Rik	2305	172.729	130.353	215.106	1.65018	0.722625	0.00161579	0.00778053	2	2
NM_001033171	Klrg2	2282	266.788	318.185	215.391	0.676935	-0.562911	0.00414149	0.0177916	3	2
NR_034038	5430416N02Rik	626	148.605	81.7514	215.458	2.63553	1.39809	1.05e-08	1.28e-07	2	2
NM_145953	Cth	1815	118.07	20.6585	215.482	10.4307	3.38276	3.2e-29	1.76e-27	1	2
NR_028401	Taf1d	1289	161.168	106.323	216.012	2.03166	1.02266	1.39e-05	0.00010654	2	2
NM_172773	Slc17a5	3201	326.913	437.813	216.012	0.493388	-1.0192	4.69e-08	5.27e-07	3	2
NM_199473	Col8a2	4331	114.255	12.4714	216.039	17.3227	4.11459	1.44e-36	1.09e-34	1	2
NM_052993	C1galt1	2084	166.483	116.901	216.065	1.84827	0.886173	0.000127326	0.000802416	2	2
NM_011812	Fbln5	5832	578.422	940.573	216.272	0.229936	-2.1207	3.94e-15	9.51e-14	4	2
NM_175247	Zfp28	4161	285.001	352.972	217.03	0.614865	-0.701658	0.00025303	0.0014916	3	2
NM_153807	Acsf2	3069	269.552	320.31	218.795	0.683074	-0.549887	0.00548164	0.0227583	3	2
NM_001033297	Smim26	459	181.876	144.827	218.925	1.51163	0.596109	0.00795924	0.0313681	2	2
NM_001081368	Tbccd1	2724	277.226	335.436	219.016	0.652929	-0.615002	0.00145112	0.00708194	3	2
NM_146000	Bud13	2208	278.232	336.743	219.721	0.652488	-0.615976	0.00151191	0.00735191	3	2
NM_010875	Ncam1	4885	130.541	41.323	219.759	5.31809	2.41091	5.94e-19	1.84e-17	1	2
NM_133823	Mmaa	2843	276.843	333.86	219.826	0.658436	-0.602884	0.0036172	0.0158323	3	2
NM_001161362	Ppp2r3a	6938	272.119	324.39	219.847	0.677725	-0.561228	0.00879175	0.0340776	3	2
NM_029556	Clybl	1257	280.325	340.503	220.147	0.646535	-0.629199	0.00109377	0.00553929	3	2
NM_026950	Ociad2	2201	407.604	595.034	220.174	0.370019	-1.43433	3e-09	3.94e-08	3	2
NM_080849	Nek8	2832	279.373	338.529	220.216	0.650508	-0.620362	0.00144058	0.00704005	3	2
NM_009841	Cd14	1497	1494.62	2769.02	220.218	0.0795292	-3.65237	2.07e-42	1.98e-40	5	2
NM_025432	Trappc2	765	142.333	64.3639	220.303	3.42276	1.77516	2.5e-12	4.67e-11	1	2
NM_011220	Pts	1051	299.974	379.622	220.325	0.580381	-0.784928	0.012009	0.0445807	3	2
NM_026735	Mob1b	3171	152.576	84.7345	220.418	2.60128	1.37922	6.84e-08	7.51e-07	2	2
NM_173363	Eif5	3966	161.631	102.812	220.451	2.14421	1.10045	2.71e-06	2.37e-05	2	2
NM_009985	Ctsw	1232	111.135	1.64252	220.627	134.323	7.06956	9.39e-48	1.06e-45	1	2
NM_009506	Vegfc	1881	146.351	71.6111	221.092	3.0874	1.62639	5.43e-11	8.81e-10	1	2
NM_181848	Optn	2413	349.261	477.422	221.1	0.463114	-1.11056	1.34e-09	1.84e-08	3	2
NM_053255	Elac1	4971	266.112	310.7	221.524	0.712983	-0.48806	0.0123534	0.0456901	3	2
NM_028375	Cxx1c	965	341.035	460.36	221.71	0.481601	-1.05409	1.62e-08	1.93e-07	3	2
NM_001025365	Miip	1830	324.696	427.676	221.716	0.51842	-0.947808	1.92e-05	0.000142735	3	2
NM_028768	Armc8	4628	282.324	342.248	222.401	0.649824	-0.621879	0.00128418	0.00636976	3	2
NM_015733	Casp9	3896	279.878	337.226	222.53	0.659883	-0.599718	0.00183917	0.00871772	3	2
NM_018857	Msln	2135	595.225	967.619	222.831	0.230288	-2.11849	4.28e-36	3.18e-34	4	2
NM_146140	Tram1l1	2225	178.367	133.319	223.414	1.67578	0.744837	0.00159458	0.00769815	2	2
NM_030729	Nckipsd	2870	284.494	345.144	223.844	0.648552	-0.624706	0.00121292	0.00606108	3	2
NM_026842	Ubqln1	3693	155.842	87.6667	224.017	2.55533	1.35351	2.02e-08	2.37e-07	2	2
NM_026322	Msra	1890	308.12	391.86	224.38	0.572603	-0.804392	1.98e-05	0.000147213	3	2
NM_133765	Fbxo31	1819	290.044	355.304	224.785	0.632655	-0.660509	0.00765353	0.0303286	3	2
NM_025564	Magohb	766	178.088	131.314	224.861	1.71238	0.776005	0.000514631	0.00282221	2	2
NM_153287	Csrnp1	2890	145.972	66.9588	224.985	3.36005	1.74848	2.37e-12	4.45e-11	1	2
NM_001163774	Taok2	4986	343.415	461.584	225.246	0.487985	-1.03509	8.46e-06	6.76e-05	3	2
NR_027966	4930429B21Rik	1950	166.239	107.047	225.431	2.10591	1.07444	3.69e-06	3.15e-05	2	2
NM_009046	Relb	2218	277.966	330.174	225.759	0.683757	-0.548445	0.00503306	0.0211292	3	2
NM_027469	Gfod2	2036	288.617	350.983	226.252	0.644625	-0.633469	0.00112689	0.00568403	3	2
NM_001102565	Alkbh1	1968	184.251	141.564	226.938	1.60308	0.680844	0.00205806	0.00962424	2	2
NM_175238	Rif1	8502	307.138	387.199	227.077	0.586461	-0.769893	0.0100516	0.0382429	3	2
NM_172053	Adamts16	4986	144.072	60.7032	227.441	3.74677	1.90565	5.05e-14	1.09e-12	1	2
NM_172488	Lacc1	2419	374.488	521.452	227.524	0.436328	-1.19652	3.44e-11	5.68e-10	3	2
NM_028184	Oraov1	1959	273.875	320.027	227.722	0.711571	-0.490921	0.0109866	0.0412742	3	2
NM_172116	Pddc1	1497	333.146	438.186	228.106	0.520569	-0.941837	3.87e-07	3.85e-06	3	2
NM_026348	Itgb3bp	2738	305.507	382.746	228.268	0.596396	-0.745657	6.71e-05	0.000447945	3	2
NM_026021	Zmynd19	1231	188.969	149.448	228.49	1.52889	0.612484	0.00536709	0.022337	2	2
NM_182650	Hnrnpa2b1	1647	177.811	127.065	228.557	1.79874	0.84699	0.000196533	0.0011876	2	2
NM_008127	Gjb4	1464	147.004	65.3594	228.649	3.49834	1.80667	4.91e-13	9.7e-12	1	2
NM_029557	Tsen54	1972	390.857	553.043	228.672	0.413479	-1.27411	1.88e-12	3.54e-11	3	2
NM_023480	Fahd1	1408	274.891	321.1	228.681	0.712181	-0.489685	0.0109539	0.041168	3	2
NM_001199843	Ift43	825	190.524	152.355	228.692	1.50104	0.585967	0.0131627	0.0483009	2	2
NM_001004176	Maml3	6514	357.184	485.417	228.95	0.471656	-1.08419	2.62e-09	3.46e-08	3	2
NM_025988	Acbd4	2081	304.929	380.82	229.038	0.601433	-0.733524	0.00131141	0.00649111	3	2
NM_133692	Pold3	3002	330.074	431.035	229.113	0.531542	-0.911745	2.67e-06	2.33e-05	3	2
NM_013807	Plk3	2474	166.016	102.826	229.207	2.22908	1.15645	6.55e-07	6.29e-06	2	2
NM_175325	Bbs4	2542	280.611	331.84	229.382	0.691244	-0.532734	0.00530834	0.0221316	3	2
NM_007934	Enpep	4208	1294.11	2358.65	229.559	0.0973266	-3.36102	9.45e-100	4.23e-97	5	2
NR_045008	Gm20300	3459	322.082	414.424	229.739	0.554357	-0.851113	4.39e-06	3.7e-05	3	2
NR_003517	Pisd-ps1	2858	283.576	337.222	229.93	0.681834	-0.552508	0.00791015	0.0312204	3	2
NM_019731	Nme4	863	327.37	424.515	230.226	0.542327	-0.882764	2e-06	1.78e-05	3	2
NM_172308	Mthfd1l	3731	154.426	78.5308	230.321	2.93287	1.55231	7.78e-05	0.000511356	2	2
NM_009641	Angpt4	1530	183.126	135.628	230.624	1.70042	0.765891	0.000581128	0.00314378	2	2
NM_011633	Traf5	2222	297.628	364.62	230.636	0.632539	-0.660775	0.000519539	0.00284664	3	2
NM_001033181	Jrkl	2952	177.311	123.721	230.902	1.86631	0.900192	0.000188863	0.00114724	2	2
NM_001033262	March9	1998	314.43	397.928	230.932	0.580337	-0.785036	3.04e-05	0.00021696	3	2
NM_029847	Arsk	3657	334.143	437.303	230.983	0.528199	-0.920847	6.74e-07	6.46e-06	3	2
NM_025462	Ece2	1000	162.607	93.8664	231.347	2.46464	1.30138	3.77e-08	4.27e-07	2	2
NM_178873	Adck2	3539	277.74	324.098	231.383	0.713928	-0.486149	0.0109254	0.0410773	3	2
NM_080795	Lnx2	4543	447.71	663.851	231.569	0.348827	-1.51942	6.74e-18	1.94e-16	4	2
NM_030731	Trim23	4258	190.694	149.48	231.908	1.55143	0.633597	0.00439672	0.0188021	2	2
NM_007561	Bmpr2	3507	163.405	94.7185	232.092	2.45033	1.29298	8.78e-08	9.49e-07	2	2
NM_172648	Ifi205	1613	119.094	5.91703	232.272	39.2548	5.2948	7.76e-49	9.06e-47	1	2
NM_213616	Atp2b4	6284	121.772	11.1584	232.385	20.826	4.38032	3.26e-41	2.91e-39	1	2
NM_177263	Zhx3	4499	278.224	323.878	232.569	0.718078	-0.477788	0.0121751	0.0451262	3	2
NM_001162896	4930523C07Rik	4035	594.674	956.663	232.684	0.243225	-2.03964	1.99e-29	1.12e-27	4	2
NM_026900	Zfp580	1119	429.44	626.052	232.827	0.371898	-1.42702	0.00759331	0.0301217	3	2
NM_011396	Slc22a5	3119	447.23	661.59	232.871	0.351986	-1.50641	1.09e-05	8.56e-05	4	2
NM_026989	NA	3103	293.37	353.83	232.91	0.658252	-0.603288	0.00159947	0.00771183	3	2
NM_008838	Pigf	980	166.411	99.1652	233.657	2.35624	1.23649	4.51e-07	4.44e-06	2	2
NM_001143689	H2-Q4	1793	362.496	490.903	234.088	0.476851	-1.06839	4.96e-07	4.85e-06	3	2
NR_015556	2610035D17Rik	1848	311.07	388.014	234.127	0.603399	-0.728817	9.88e-05	0.000637054	3	2
NM_010062	Dnase2a	1643	350.26	466.227	234.294	0.502531	-0.992714	6.28e-08	6.93e-07	3	2
NM_172271	Slc6a17	6326	359.236	484.101	234.371	0.484136	-1.04652	9.76e-09	1.19e-07	3	2
NM_001081970	Apol8	1838	133.894	33.2104	234.577	7.06338	2.82036	1.07e-24	4.6e-23	1	2
NM_025415	Cks2	694	167.002	98.7311	235.272	2.38296	1.25275	2.2e-07	2.23e-06	2	2
NM_007707	Socs3	2742	478.576	721.016	236.137	0.327505	-1.61041	2.64e-20	8.84e-19	4	2
NM_009895	Cish	2161	579.507	922.872	236.142	0.255878	-1.96647	7.37e-21	2.57e-19	4	2
NM_028319	Zfp518a	6840	194.224	152.296	236.151	1.55061	0.632833	0.00400911	0.017302	2	2
NM_001114663	Plcl1	6555	290.622	344.89	236.354	0.685303	-0.545186	0.00419913	0.0180104	3	2
NM_145618	Ice2	4070	293.555	350.673	236.436	0.674236	-0.568675	0.00290161	0.0131092	3	2
[truncated: 3,141 more rows]

## Sheet: Sheet1
NM_028037	3621	46.9119	72.8675	20.9562	0.287594	-1.7979	8.87e-05	0.000575672	2	1
NM_029823	1540	43.8677	73.2184	14.517	0.198269	-2.33447	5.21e-08	5.81e-07	2	1
NM_182808	3252	38.9771	73.2186	4.73566	0.0646784	-3.95057	1.59e-14	3.64e-13	2	1
NM_011988	2284	49.1181	73.5369	24.6993	0.335876	-1.574	5.67e-05	0.000383101	2	1
NM_001172062	1742	188.503	73.8677	303.137	4.10379	2.03696	1.45e-07	1.53e-06	2	3
NM_175501	6234	192.252	73.8912	310.612	4.20365	2.07164	1.6e-19	5.12e-18	2	3
NM_001033192	1381	166.477	74.2493	258.705	3.48428	1.80086	4.36e-14	9.45e-13	2	3
NM_001081746	1621	54.5511	74.2505	34.8516	0.469379	-1.09117	0.00299681	0.0134745	2	1
NM_177879	8513	53.1362	74.2608	32.0117	0.431071	-1.214	0.00109131	0.00552832	2	1
NM_001076681	5053	99.2129	74.5543	123.871	1.66149	0.732479	0.00902156	0.0348176	2	2
NM_001172113	2715	107.444	74.6471	140.241	1.87872	0.909751	0.000813316	0.00424945	2	2
NR_038097	2872	52.672	74.822	30.5219	0.407927	-1.29362	0.000576795	0.00312483	2	1
NM_024279	761	43.0853	74.9095	11.2611	0.150329	-2.73381	7.46e-10	1.05e-08	2	1
NM_019707	2290	57.389	75.1545	39.6236	0.527229	-0.923499	0.0102611	0.0389616	2	1
NM_019420	1599	55.6118	75.2021	36.0215	0.478996	-1.06191	0.00370503	0.0161641	2	1
NR_040698	1498	44.2104	75.2372	13.1835	0.175226	-2.51271	6.41e-09	8e-08	2	1
NM_177393	7115	43.4029	75.5193	11.2864	0.149451	-2.74225	2.48e-09	3.29e-08	2	1
NM_026626	2551	57.7625	75.53	39.995	0.529524	-0.917231	0.00871665	0.0338773	2	1
NM_026231	2633	103.817	75.8491	131.786	1.73747	0.796989	0.0037	0.0161496	2	2
NM_028232	3609	56.5454	76.1677	36.923	0.48476	-1.04466	0.0107901	0.0406825	2	1
NM_133902	1223	46.9361	76.2049	17.6674	0.231841	-2.10879	0.00601381	0.0246465	2	1
NR_028591	580	671.417	76.4863	1266.35	16.5565	4.04933	7.27e-37	5.56e-35	2	4
NM_172845	3673	133.778	76.5782	190.978	2.4939	1.3184	0.00135675	0.00667686	2	2
NM_001113530	2324	58.1419	76.847	39.4368	0.513187	-0.962445	0.00626949	0.025544	2	1
NR_027965	1350	53.1213	77.1035	29.1391	0.377922	-1.40384	0.000192564	0.00116597	2	1
NM_009909	3043	55.7973	77.1634	34.4312	0.446211	-1.1642	0.00144371	0.00705307	2	1
NM_146014	1875	112.011	77.2143	146.808	1.90131	0.926991	0.000558086	0.0030366	2	2
NM_126166	4327	109.657	77.5186	141.796	1.82919	0.871202	0.00139625	0.00684972	2	2
NM_177410	2529	44.4196	77.5188	11.3204	0.146034	-2.77562	2.4e-10	3.62e-09	2	1
NM_023056	1670	45.6121	77.8163	13.4078	0.172301	-2.537	3.25e-09	4.24e-08	2	1
NR_033629	2228	47.1454	77.8219	16.4689	0.211623	-2.24043	5.68e-08	6.3e-07	2	1
NM_025718	1236	56.3293	77.8554	34.8032	0.447024	-1.16158	0.00139705	0.00685184	2	1
NM_027226	4397	116.429	78.1246	154.733	1.98059	0.985929	0.000192581	0.00116597	2	2
NM_021893	3653	58.1733	78.1589	38.1876	0.48859	-1.0333	0.00331729	0.0146906	2	1
NM_146162	2132	124.701	78.397	171.005	2.18127	1.12517	0.000426584	0.00238246	2	2
NM_013476	2999	59.8134	78.5031	41.1237	0.523849	-0.932778	0.00791543	0.0312282	2	1
NM_001024917	5731	110.581	78.5157	142.646	1.81679	0.861391	0.00142634	0.00698456	2	2
NM_172308	3731	154.426	78.5308	230.321	2.93287	1.55231	7.78e-05	0.000511356	2	2
NR_033218	9714	58.6911	78.7735	38.6087	0.490123	-1.02878	0.00408426	0.0175781	2	1
NM_027384	13986	50.1711	78.8151	21.5272	0.273135	-1.87231	1.72e-06	1.55e-05	2	1
NM_009014	1858	53.5359	78.8282	28.2436	0.358292	-1.48079	0.000544482	0.00296946	2	1
NM_145974	2593	44.863	79.2025	10.5234	0.132868	-2.91194	4.95e-11	8.05e-10	2	1
NR_033206	1146	52.8265	79.73	25.9231	0.325136	-1.62089	1.99e-05	0.000147896	2	1
NR_038038	557	52.9027	79.7977	26.0078	0.325922	-1.6174	1.97e-05	0.000146256	2	1
NM_001085549	6617	61.0938	80.1369	42.0506	0.524735	-0.930339	0.00630729	0.0256702	2	1
NM_008005	1094	54.2616	80.1436	28.3797	0.35411	-1.49773	5.67e-05	0.000383101	2	1
NR_040401	1447	59.7227	80.4162	39.0292	0.48534	-1.04293	0.00315741	0.0140896	2	1
NM_021472	1540	117.354	80.4734	154.235	1.91659	0.938542	0.000421434	0.0023579	2	2
NM_177773	2362	48.8766	80.4879	17.2654	0.214509	-2.22089	3.81e-08	4.32e-07	2	1
NM_001114597	6411	168.974	80.5184	257.43	3.19715	1.67679	4.63e-11	7.56e-10	2	3
NM_008398	4035	276.348	80.7001	471.996	5.84876	2.54813	8.77e-34	5.99e-32	2	3
NM_030260	5172	118.976	80.7747	157.177	1.94587	0.960419	0.00449331	0.0191759	2	2
NM_011447	2999	311.788	80.7777	542.799	6.71966	2.74839	4.53e-20	1.49e-18	2	3
NM_001164643	2833	59.5691	81.0977	38.0404	0.469069	-1.09213	0.00183114	0.00868625	2	1
NR_034038	626	148.605	81.7514	215.458	2.63553	1.39809	1.05e-08	1.28e-07	2	2
NM_001163766	6068	59.9036	81.8002	38.0069	0.464631	-1.10584	0.00159843	0.00771174	2	1
NM_011041	2574	58.0842	82.5047	33.6637	0.408021	-1.29328	0.00102952	0.00524496	2	1
NM_029286	2543	55.0704	82.767	27.3738	0.330733	-1.59626	1.71e-05	0.000128534	2	1
NM_011324	3515	51.223	82.7829	19.6631	0.237526	-2.07384	1.12e-07	1.19e-06	2	1
NM_177595	3201	272.861	82.7918	462.931	5.59151	2.48324	4.44e-32	2.83e-30	2	3
NM_029327	2180	110.625	83.0468	138.203	1.66416	0.734796	0.00690791	0.0277482	2	2
NR_033198	1641	63.455	83.0769	43.8332	0.527622	-0.922423	0.00683092	0.0274985	2	1
NM_001045483	1524	59.0217	83.111	34.9323	0.42031	-1.25048	0.000496744	0.00273609	2	1
NM_011939	1576	58.4565	83.1233	33.7897	0.406501	-1.29867	0.000345864	0.00197686	2	1
NM_028915	3369	53.5907	83.3869	23.7945	0.285351	-1.80919	2.27e-06	2.01e-05	2	1
NM_001081201	2984	139.628	83.4026	195.853	2.34828	1.2316	8.64e-07	8.18e-06	2	2
NM_009635	3033	48.8772	83.4419	14.3126	0.171528	-2.54349	6.87e-10	9.73e-09	2	1
NM_009062	2952	46.5065	83.7483	9.26476	0.110626	-3.17623	8.44e-13	1.64e-11	2	1
NM_001081275	1034	61.6084	84.4147	38.802	0.45966	-1.12136	0.00114066	0.00574119	2	1
NM_001024645	4620	50.8552	84.4174	17.2931	0.204852	-2.28734	1.26e-08	1.52e-07	2	1
NM_001081354	3352	63.3322	84.4537	42.2108	0.49981	-1.00055	0.00846452	0.0330398	2	1
NM_146787	1960	56.5783	84.7052	28.4513	0.335886	-1.57395	1.98e-05	0.000147271	2	1
NM_001163126	2997	132.054	84.7238	179.384	2.11728	1.08221	1.8e-05	0.000134297	2	2
NM_026735	3171	152.576	84.7345	220.418	2.60128	1.37922	6.84e-08	7.51e-07	2	2
NR_033299	7977	56.503	84.7363	28.2697	0.33362	-1.58372	2e-05	0.000148293	2	1
NM_010275	3509	138.355	84.7549	191.955	2.26483	1.1794	2.22e-06	1.96e-05	2	2
NM_008485	5182	160.721	84.7581	236.685	2.79247	1.48154	5.59e-10	8.04e-09	2	2
NM_018805	6004	121.095	85.3232	156.866	1.8385	0.878525	0.00076938	0.00403898	2	2
NM_028050	2047	50.7999	85.3983	16.2016	0.189718	-2.39807	2.49e-09	3.3e-08	2	1
NM_001164528	8260	55.4263	85.4479	25.4046	0.297311	-1.74995	3.36e-06	2.89e-05	2	1
NM_007403	3034	67.2424	85.7339	48.751	0.568631	-0.814435	0.0132504	0.0486036	2	1
NM_013538	1488	65.5169	85.9989	45.0349	0.523668	-0.933275	0.0102167	0.0388006	2	1
NM_024260	3780	115.981	86.033	145.93	1.69621	0.762315	0.00399243	0.0172458	2	2
NM_138581	1253	56.1876	86.0561	26.3191	0.305836	-1.70917	3.98e-06	3.38e-05	2	1
NM_177776	2624	46.4485	86.3173	6.57976	0.0762276	-3.71354	1.64e-15	4.1e-14	2	1
NM_001163098	5823	58.9557	86.6402	31.2712	0.360932	-1.4702	3.48e-05	0.000245579	2	1
NM_029932	1819	63.2791	86.6459	39.9123	0.460636	-1.1183	0.0012259	0.00611456	2	1
NM_026928	650	65.8458	86.6825	45.009	0.51924	-0.945527	0.00504234	0.0211511	2	1
NM_153177	6527	58.6345	86.6904	30.5785	0.352732	-1.50336	2.55e-05	0.000184417	2	1
NM_001190830	3679	55.6379	86.9897	24.2861	0.279184	-1.84071	1.16e-06	1.07e-05	2	1
NM_009142	3144	130.113	86.9993	173.227	1.99113	0.993588	8.43e-05	0.000550322	2	2
NM_028454	1496	187.652	87.2606	288.043	3.30095	1.72288	9.05e-09	1.11e-07	2	3
NM_011435	2045	52.3076	87.3144	17.3007	0.198143	-2.33539	3.05e-09	4e-08	2	1
NM_001081299	2744	127.474	87.3534	167.594	1.91857	0.940033	0.000215986	0.00129063	2	2
NM_026516	1696	45.3188	87.6453	2.99219	0.0341398	-4.8724	2.71e-20	9.04e-19	2	1
NM_197996	3605	57.5251	87.6614	27.3888	0.312438	-1.67836	4.31e-06	3.63e-05	2	1
NM_026842	3693	155.842	87.6667	224.017	2.55533	1.35351	2.02e-08	2.37e-07	2	2
NM_175419	2381	68.5719	87.6674	49.4764	0.564365	-0.8253	0.0119971	0.0445455	2	1
NM_001039093	2623	54.3794	87.6783	21.0804	0.240429	-2.05632	0.00314313	0.0140351	2	1
NM_027602	2552	52.8625	87.7216	18.0035	0.205234	-2.28466	4.9e-09	6.24e-08	2	1
NR_026848	2747	66.7779	87.9618	45.594	0.518338	-0.948034	0.00473951	0.0200612	2	1
NR_030677	1906	63.0603	87.9625	38.1582	0.433801	-1.20489	0.000421427	0.0023579	2	1
NM_022315	2832	188.62	88.0124	289.227	3.28621	1.71643	5.17e-14	1.11e-12	2	3
NM_018851	3887	69.1979	88.2907	50.1052	0.567502	-0.817302	0.0106651	0.0402849	2	1
NM_010010	2146	55.3878	88.6756	22.0999	0.249222	-2.00449	1.48e-07	1.56e-06	2	1
NM_021791	1481	63.2242	88.6758	37.7726	0.425964	-1.2312	0.000323929	0.00186509	2	1
NM_001081160	7566	120.665	88.7584	152.571	1.71894	0.781522	0.00248012	0.0113939	2	2
NM_026680	1842	46.1043	88.9971	3.21152	0.0360857	-4.79243	3.91e-16	1.01e-14	2	1
NM_178799	2375	55.0474	89.0374	21.0573	0.2365	-2.08009	1.51e-05	0.000114857	2	1
NM_178589	3626	226.298	89.2636	363.332	4.07032	2.02514	1.15e-20	3.93e-19	2	3
NM_026440	5018	151.62	89.3404	213.899	2.3942	1.25955	1.99e-07	2.04e-06	2	2
NM_020271	2018	120.345	89.5633	151.128	1.68738	0.754787	0.00369876	0.0161479	2	2
NM_028131	1768	70.7144	89.6689	51.7598	0.577233	-0.792774	0.0124699	0.0460649	2	1
NM_029658	3533	319.65	89.701	549.598	6.127	2.61518	2.34e-38	1.9e-36	2	3
NM_028054	1941	67.4486	90.0287	44.8685	0.49838	-1.00468	0.0025074	0.0115051	2	1
NM_008729	5959	131.07	90.2797	171.861	1.90365	0.928767	0.000241015	0.00143064	2	2
NM_021361	7000	60.2159	90.2949	30.1368	0.33376	-1.58312	0.00104007	0.00528833	2	1
NM_029606	3516	63.8126	90.3577	37.2675	0.412444	-1.27773	0.000199355	0.00120311	2	1
NM_008979	2734	53.6704	90.5938	16.7471	0.184859	-2.4355	6.65e-10	9.44e-09	2	1
NM_008580	5393	49.2686	90.63	7.90731	0.0872482	-3.51873	1.54e-11	2.67e-10	2	1
NM_177716	2345	49.6156	90.8735	8.35766	0.0919703	-3.44269	1.6e-06	1.45e-05	2	1
NM_010173	3816	50.871	90.9453	10.7967	0.118716	-3.07441	4.18e-13	8.3e-12	2	1
NR_024068	763	65.6995	90.9639	40.4351	0.444517	-1.16969	0.000558851	0.00303988	2	1
NM_008605	3607	130.578	91.3693	169.786	1.85824	0.893939	0.000416139	0.00233175	2	2
NM_175118	1491	147.035	91.5314	202.539	2.21278	1.14586	4.83e-06	4.03e-05	2	2
NM_001099631	3158	56.8714	91.6208	22.1221	0.241453	-2.05019	6.83e-07	6.54e-06	2	1
NM_011352	3290	125.671	91.6517	159.691	1.74236	0.801046	0.00157174	0.00760543	2	2
NM_001033272	7533	212.808	91.9514	333.665	3.62871	1.85946	1.62e-14	3.7e-13	2	3
NM_144860	3793	136.989	91.9667	182.011	1.97909	0.984841	7.52e-05	0.000495852	2	2
NM_001033436	2567	68.7963	92.2941	45.2985	0.490805	-1.02678	0.00177891	0.00845986	2	1
NM_172777	3633	48.8193	92.3375	5.30114	0.0574104	-4.12254	2.88e-18	8.5e-17	2	1
NM_198114	5652	65.7087	92.6193	38.7981	0.418899	-1.25533	0.000251209	0.00148179	2	1
NM_008125	2404	798.56	92.8583	1504.26	16.1995	4.01788	2.39e-81	7.26e-79	2	4
NM_019483	5368	51.8765	92.8775	10.8755	0.117095	-3.09425	1.71e-13	3.53e-12	2	1
NM_011973	1693	68.3556	92.9046	43.8066	0.471522	-1.0846	0.00118943	0.00595475	2	1
NM_145382	4356	64.3753	92.9342	35.8164	0.385395	-1.37559	7.53e-05	0.000496327	2	1
NR_033215	1279	60.2137	92.9372	27.4903	0.295795	-1.75733	1.16e-06	1.08e-05	2	1
NM_009520	3573	61.82	92.9535	30.6864	0.330127	-1.59891	6.92e-06	5.61e-05	2	1
NM_138605	3328	70.7938	92.9726	48.615	0.522896	-0.935405	0.00351707	0.0154624	2	1
NM_008555	2752	132.48	92.9961	171.965	1.84916	0.88687	0.000492266	0.00271541	2	2
NM_027468	5195	238.662	93.1893	384.135	4.12209	2.04338	1.51e-21	5.41e-20	2	3
NM_133774	2985	263.68	93.196	434.163	4.6586	2.2199	2.72e-26	1.27e-24	2	3
NM_182805	1783	67.6787	93.2472	42.1103	0.451598	-1.14689	0.000750216	0.00395161	2	1
NM_010271	2809	73.8011	93.2869	54.3154	0.58224	-0.780314	0.0135011	0.0494463	2	1
NM_001033490	1229	121.452	93.5412	149.364	1.59677	0.675155	0.00890735	0.0344475	2	2
NM_001130479	1697	224.695	93.6108	355.78	3.80062	1.92624	6.53e-19	2.02e-17	2	3
NM_025462	1000	162.607	93.8664	231.347	2.46464	1.30138	3.77e-08	4.27e-07	2	2
NM_001038663	1932	134.291	93.9345	174.647	1.85924	0.894714	0.000357091	0.00203423	2	2
NM_024272	6656	72.5486	93.9782	51.1189	0.543945	-0.878468	0.00681252	0.0274413	2	1
NM_001142950	2663	183.577	94.4977	272.657	2.88533	1.52874	2.12e-11	3.61e-10	2	3
NM_001014390	2137	185.256	94.5556	275.957	2.91846	1.54521	1.01e-11	1.78e-10	2	3
NM_175389	3935	131.933	94.6391	169.227	1.78813	0.838451	0.000856471	0.00445635	2	2
NM_026222	3616	66.6585	94.6394	38.6776	0.408683	-1.29094	0.000142206	0.000886969	2	1
NM_007561	3507	163.405	94.7185	232.092	2.45033	1.29298	8.78e-08	9.49e-07	2	2
NM_023585	5892	132.91	94.8159	171.004	1.80353	0.850827	0.00288666	0.0130511	2	2
NM_009150	1685	47.9666	94.9129	1.02035	0.0107504	-6.53947	2.24e-26	1.05e-24	2	1
NM_144834	1570	47.4663	94.9325	0.001	1.05e-05	-16.5346	5.09e-16	1.31e-14	2	1
NM_139298	3318	1093.74	95.0948	2092.39	22.0032	4.45964	1.04e-53	1.44e-51	2	5
NM_023718	2804	52.0396	95.1856	8.89369	0.0934353	-3.41989	2.09e-15	5.14e-14	2	1
NM_028696	2838	344.865	95.4969	594.232	6.22253	2.6375	1.84e-40	1.6e-38	2	3
NM_178725	3475	266.08	95.8485	436.312	4.5521	2.18653	1.18e-25	5.35e-24	2	3
NM_175529	1690	71.1153	95.909	46.3216	0.482974	-1.04998	0.00131601	0.00651213	2	1
NM_178395	2498	477.16	96.122	858.198	8.92822	3.15837	2.85e-63	5.42e-61	2	4
NM_199301	1595	129.798	96.1389	163.456	1.70021	0.76571	0.00237431	0.0109426	2	2
NM_001081047	2467	55.6522	96.8273	14.4771	0.149515	-2.74164	4.45e-12	8.15e-11	2	1
NM_080637	829	66.9708	96.829	37.1126	0.38328	-1.38353	5.08e-05	0.00034701	2	1
NM_016919	6086	1069.22	97.1557	2041.28	21.0104	4.39304	3.95e-140	5.31e-137	2	5
NM_001008424	2678	58.4783	97.2862	19.6704	0.202191	-2.30621	4.96e-09	6.3e-08	2	1
NR_026990	1423	69.8332	97.5097	42.1567	0.432334	-1.20978	0.000213966	0.001281	2	1
NM_146015	2036	53.8523	97.5522	10.1524	0.104071	-3.26436	7.24e-15	1.72e-13	2	1
NM_001171002	3185	65.8011	97.606	33.9963	0.348301	-1.52159	0.000547114	0.00298122	2	1
NM_198654	2973	71.0356	97.8094	44.2617	0.45253	-1.14391	0.000389143	0.0021929	2	1
NM_172693	2216	63.98	97.8423	30.1177	0.307819	-1.69985	1.03e-06	9.64e-06	2	1
NR_045056	1164	76.2832	98.1767	54.3897	0.553998	-0.852049	0.00616514	0.0251625	2	1
NM_025644	1622	144.935	98.2271	191.642	1.95101	0.964223	0.00140522	0.00688653	2	2
NR_040524	4020	71.0723	98.2504	43.8943	0.446759	-1.16243	0.00354106	0.0155352	2	1
NM_182997	4278	138.657	98.5422	178.771	1.81415	0.859298	0.00050391	0.00277151	2	2
NM_025415	694	167.002	98.7311	235.272	2.38296	1.25275	2.2e-07	2.23e-06	2	2
NM_145584	6166	67.2357	98.8377	35.6337	0.360527	-1.47182	1.32e-05	0.000101375	2	1
NM_175241	3096	75.4398	99.1373	51.7422	0.521925	-0.938086	0.00500723	0.0210513	2	1
NM_008838	980	166.411	99.1652	233.657	2.35624	1.23649	4.51e-07	4.44e-06	2	2
NM_009251	2030	51.9153	99.2127	4.61789	0.0465453	-4.42522	1.01e-20	3.48e-19	2	1
NR_027958	3452	54.8759	99.2574	10.4945	0.10573	-3.24155	1.67e-08	1.98e-07	2	1
NM_001033865	821	128.897	99.4023	158.392	1.59345	0.672151	0.00817754	0.0320938	2	2
NM_001111142	1384	67.876	99.4305	36.3216	0.365296	-1.45286	0.00019035	0.00115432	2	1
NM_025910	2159	143.999	99.4574	188.54	1.89568	0.922718	0.000161272	0.00099434	2	2
NM_145580	1192	68.224	99.4718	36.9762	0.371725	-1.42769	2.01e-05	0.000148782	2	1
NM_133237	2799	151.545	99.5388	203.551	2.04494	1.03206	1.78e-05	0.000133353	2	2
NM_172760	3060	75.4923	100.17	50.8144	0.50728	-0.979145	0.00195068	0.0091792	2	1
NM_183000	1978	53.4352	100.182	6.68803	0.0667585	-3.9049	1.29e-18	3.91e-17	2	1
NM_001081012	4525	72.1914	100.217	44.1658	0.440701	-1.18213	0.000272126	0.00159268	2	1
NM_001195023	4685	141.517	100.256	182.777	1.82311	0.866399	0.00207239	0.00968884	2	2
NR_029432	1883	79.3854	100.389	58.3823	0.581563	-0.781993	0.0134727	0.0493613	2	2
NM_009252	2085	50.53	100.426	0.634329	0.00631641	-7.30668	6.82e-29	3.65e-27	2	1
NM_199467	4482	128.295	100.502	156.088	1.55308	0.63513	0.0115524	0.0431592	2	2
NM_007597	4292	221.75	100.521	342.98	3.41204	1.77063	0.000244714	0.0014494	2	3
NM_176952	1825	51.7698	100.557	2.98269	0.0296616	-5.07526	1.45e-23	5.86e-22	2	1
NM_001110239	3107	135.349	100.798	169.9	1.68554	0.753212	0.00583188	0.0239846	2	2
NM_009387	1389	65.5156	100.819	30.2119	0.299664	-1.73858	4.43e-07	4.37e-06	2	1
NM_184053	3216	252.963	100.935	404.992	4.01241	2.00447	3.64e-20	1.2e-18	2	3
NR_028261	3584	238.099	101.171	375.027	3.70686	1.8902	5.55e-19	1.72e-17	2	3
NM_010720	3787	285.424	101.511	469.337	4.62349	2.20898	2.05e-27	1.02e-25	2	3
NM_153578	1885	131.836	101.782	161.891	1.59057	0.669542	0.00766246	0.0303575	2	2
NM_008176	964	53.0505	101.864	4.23685	0.0415932	-4.58751	2.49e-05	0.000180806	2	1
NM_001127340	1259	65.5682	102.1	29.0366	0.284394	-1.81403	1.55e-06	1.4e-05	2	1
NM_172290	1808	54.0977	102.147	6.04872	0.059216	-4.07787	8.6e-20	2.78e-18	2	1
NM_001111141	2116	180.607	102.241	258.972	2.53295	1.34082	3.9e-09	5.04e-08	2	3
NM_176928	2284	157.388	102.428	212.349	2.07315	1.05182	1.07e-05	8.41e-05	2	2
NR_003623	3581	79.5482	102.455	56.6411	0.552838	-0.855073	0.00567887	0.0234683	2	1
NM_027455	1924	70.1339	102.756	37.5122	0.365062	-1.45378	1.21e-05	9.34e-05	2	1
NM_173363	3966	161.631	102.812	220.451	2.14421	1.10045	2.71e-06	2.37e-05	2	2
NM_013807	2474	166.016	102.826	229.207	2.22908	1.15645	6.55e-07	6.29e-06	2	2
NM_013825	5172	170.863	102.853	238.873	2.32246	1.21565	1.49e-07	1.57e-06	2	2
NM_011491	1793	68.1792	103.151	33.2069	0.321924	-1.63521	1.44e-06	1.31e-05	2	1
NM_001080925	4163	72.8261	103.495	42.1573	0.407337	-1.2957	7.63e-05	0.000502258	2	1
NM_145608	5692	58.3847	103.707	13.0622	0.125952	-2.98905	4.41e-14	9.54e-13	2	1
NM_172874	3177	62.534	103.753	21.315	0.20544	-2.28321	2.1e-10	3.18e-09	2	1
NM_023249	2659	63.8535	104.043	23.664	0.227444	-2.13642	8.52e-09	1.05e-07	2	1
NM_001040682	11869	61.9023	104.4	19.405	0.185872	-2.42762	7.28e-11	1.16e-09	2	1
NM_177460	2483	70.1368	104.404	35.8692	0.34356	-1.54136	3.16e-06	2.73e-05	2	1
NM_001077510	1720	132.332	104.471	160.192	1.53337	0.616703	0.0136627	0.0499697	2	2
NM_176848	1260	57.8634	104.733	10.9933	0.104964	-3.25203	7.71e-16	1.95e-14	2	1
NM_009763	2336	68.4009	104.737	32.0651	0.306149	-1.70769	4.49e-07	4.42e-06	2	1
NM_025610	2274	81.0344	104.783	57.2853	0.546702	-0.871174	0.0038627	0.0167624	2	2
NM_172887	10753	61.9548	104.795	19.1149	0.182404	-2.45479	3.23e-11	5.36e-10	2	1
NR_033148	4513	65.0605	105.1	25.0214	0.238073	-2.07052	4.78e-09	6.1e-08	2	1
NM_173744	2477	79.8205	105.359	54.2819	0.515208	-0.956773	0.00181887	0.00863677	2	1
NM_001159552	1112	77.0615	105.389	48.7341	0.462422	-1.11272	0.000330955	0.00189818	2	1
NM_010279	3305	134.543	105.429	163.657	1.55229	0.634398	0.010324	0.0391767	2	2
NR_015551	1073	81.2752	105.741	56.8092	0.537248	-0.896341	0.00331355	0.0146775	2	2
NM_001142781	4270	79.3669	106.044	52.6901	0.496872	-1.00905	0.00103992	0.00528833	2	1
NM_009500	3498	151.394	106.138	196.649	1.85278	0.889688	0.000192009	0.00116325	2	2
NM_173739	2595	301.385	106.151	496.619	4.67841	2.22602	7.71e-08	8.4e-07	2	3
NR_028401	1289	161.168	106.323	216.012	2.03166	1.02266	1.39e-05	0.00010654	2	2
NM_001114361	5445	79.4939	106.374	52.6136	0.494609	-1.01564	0.00181806	0.00863511	2	1
NM_027060	6857	84.0264	106.394	61.6586	0.579529	-0.787046	0.00831786	0.0325359	2	2
NM_029561	2432	173.079	106.676	239.482	2.24493	1.16667	4.04e-07	4e-06	2	2
NM_001081652	4914	154.918	106.698	203.139	1.90387	0.928934	0.000808441	0.0042275	2	2
NR_027810	768	84.6347	106.727	62.5428	0.586009	-0.771005	0.0119913	0.0445359	2	2
NM_001024731	2514	134.952	106.732	163.171	1.52879	0.612387	0.0128247	0.047208	2	2
NM_177909	3492	72.366	106.751	37.9812	0.355794	-1.49089	0.000314413	0.00181587	2	1
NM_028719	3670	149.821	107.007	192.635	1.80021	0.848161	0.000467414	0.00259048	2	2
NR_027966	1950	166.239	107.047	225.431	2.10591	1.07444	3.69e-06	3.15e-05	2	2
NM_028679	2969	64.3198	107.103	21.5371	0.201089	-2.3141	1.23e-10	1.91e-09	2	1
NR_040432	1766	74.299	107.361	41.237	0.384097	-1.38046	1.85e-05	0.000137858	2	1
NM_007974	2773	138.648	107.371	169.926	1.58261	0.662306	0.00700614	0.0281068	2	2
NM_013654	912	73.4498	107.644	39.2552	0.364675	-1.45532	7.43e-06	6e-05	2	1
NM_001001130	2218	86.0455	107.684	64.4065	0.598104	-0.741531	0.0116501	0.0434976	2	2
NM_175314	6056	77.5357	107.704	47.3678	0.439797	-1.18509	0.000171647	0.00105313	2	1
NM_028317	4387	82.5288	107.711	57.347	0.532417	-0.909372	0.00257253	0.0117781	2	2
NM_019632	3693	86.2758	107.718	64.8338	0.601887	-0.732436	0.0132681	0.0486572	2	2
NM_009893	3292	69.9393	107.919	31.9596	0.296145	-1.75563	0.000205743	0.00123689	2	1
NM_027874	3749	145.284	108.03	182.539	1.68971	0.756779	0.00183006	0.0086833	2	2
NM_001164769	2294	69.0417	108.414	29.6692	0.273666	-1.86951	4.05e-08	4.57e-07	2	1
NM_177366	4762	79.3407	108.632	50.0491	0.46072	-1.11804	0.000292162	0.00169832	2	1
NM_198861	2047	78.9043	108.687	49.1216	0.451954	-1.14575	0.000213054	0.00127595	2	1
NM_001033040	2553	79.8736	108.764	50.983	0.468747	-1.09312	0.00043932	0.00244705	2	1
NM_027988	2239	64.7693	109.056	20.4823	0.187815	-2.41262	2.43e-11	4.11e-10	2	1
NM_138310	3615	325.18	109.069	541.292	4.96286	2.31117	1.15e-31	7.22e-30	2	3
NM_010703	2460	238.732	109.381	368.082	3.36514	1.75067	1.29e-16	3.4e-15	2	3
NM_025944	2983	75.7939	109.698	41.89	0.381867	-1.38886	1.89e-05	0.000141032	2	1
NM_028377	2190	58.2205	109.714	6.72698	0.0613138	-4.02765	9.14e-21	3.16e-19	2	1
NM_183087	4790	184.952	109.738	260.166	2.37079	1.24537	3.32e-08	3.78e-07	2	3
NM_001005511	4846	70.1103	110.083	30.1375	0.27377	-1.86896	0.00146861	0.00715243	2	1
NM_178898	2776	86.6239	110.335	62.9131	0.570202	-0.810454	0.00560711	0.0232074	2	2
NM_018791	2666	71.6293	110.394	32.8649	0.297706	-1.74804	1.65e-07	1.72e-06	2	1
NM_027897	3439	68.6794	110.438	26.9213	0.243769	-2.03641	2.67e-06	2.33e-05	2	1
NM_009326	1163	82.225	110.604	53.8455	0.48683	-1.03851	0.000648921	0.00346761	2	1
NM_178670	3418	176.674	110.698	242.65	2.19199	1.13224	5.98e-07	5.79e-06	2	2
NM_053271	4800	140.157	111.06	169.255	1.524	0.607863	0.0135928	0.0497529	2	2
NR_002928	1122	142.907	111.233	174.582	1.56952	0.650325	0.00752191	0.0298763	2	2
NM_001012396	893	190.697	111.265	270.13	2.42781	1.27966	1.25e-06	1.15e-05	2	3
NM_009073	1526	82.1287	111.268	52.9898	0.476238	-1.07025	0.00265663	0.0121336	2	1
NM_028263	1775	88.4371	111.29	65.5842	0.589309	-0.762904	0.00962684	0.036881	2	2
NM_001012477	5670	66.353	111.403	21.3033	0.191228	-2.38664	1.71e-10	2.62e-09	2	1
NM_008652	3702	88.347	111.655	65.0391	0.582502	-0.779666	0.00803197	0.0316017	2	2
NM_147221	2904	69.0051	111.722	26.2879	0.235297	-2.08745	0.000184873	0.00112692	2	1
NM_138949	3006	81.375	112.014	50.7356	0.452938	-1.14261	0.000209369	0.00125668	2	1
NR_033409	1007	67.9628	112.321	23.6051	0.210158	-2.25045	3.31e-06	2.85e-05	2	1
NM_178802	3050	80.6898	112.629	48.751	0.432847	-1.20807	8.54e-05	0.000556925	2	1
NR_015536	450	190.909	112.635	269.184	2.38988	1.25694	0.00638691	0.0259269	2	3
NM_023136	658	146.15	112.651	179.648	1.59473	0.673311	0.00562909	0.0232933	2	2
NM_010706	1465	64.8134	112.709	16.9175	0.150099	-2.73602	0.000117682	0.000746897	2	1
NM_008709	2596	70.6407	112.738	28.5437	0.253187	-1.98172	0.000869134	0.00451225	2	1
NM_030715	2580	151.294	113.645	188.943	1.66257	0.733414	0.00226286	0.0104674	2	2
NM_145574	3507	78.2443	113.751	42.7371	0.375707	-1.41232	0.00125949	0.00625717	2	1
NM_030021	2312	73.4811	113.975	32.9871	0.289424	-1.78874	5.93e-08	6.55e-07	2	1
NM_007515	2371	89.0894	114.323	63.856	0.558559	-0.840219	0.00551692	0.0228896	2	2
NM_007771	3035	146.621	114.844	178.398	1.5534	0.635427	0.00881135	0.0341324	2	2
NM_027830	3873	91.3542	114.999	67.7089	0.588775	-0.764211	0.00965224	0.0369632	2	2
NM_008909	6277	62.6274	115.326	9.92899	0.0860951	-3.53792	9.38e-19	2.88e-17	2	1
NM_139304	1912	154.411	115.335	193.487	1.67761	0.746403	0.00159427	0.00769815	2	2
NM_153112	2155	183.794	115.544	252.044	2.18138	1.12524	0.000359449	0.00204519	2	2
NM_013777	1231	73.4107	116.645	30.1766	0.258705	-1.95062	6.11e-09	7.65e-08	2	1
NM_029431	1730	159.982	116.847	203.116	1.7383	0.797675	0.000685796	0.00364189	2	2
NM_052993	2084	166.483	116.901	216.065	1.84827	0.886173	0.000127326	0.000802416	2	2
NM_025804	2695	190.346	117.195	263.498	2.24837	1.16888	1.22e-07	1.29e-06	2	3
NM_183261	4164	77.0486	118.227	35.8698	0.303397	-1.72072	1.19e-07	1.27e-06	2	1
NM_011723	4587	70.0908	118.261	21.9205	0.185357	-2.43162	4.34e-12	7.95e-11	2	1
NM_011439	3547	91.5056	118.517	64.4941	0.544175	-0.877857	0.00263069	0.0120237	2	2
NM_175437	3745	86.8866	118.526	55.2474	0.466121	-1.10122	0.000216795	0.00129505	2	1
NM_001039147	2013	182.914	118.579	247.248	2.08509	1.06011	2.74e-06	2.39e-05	2	2
NM_175353	2737	153.026	118.842	187.21	1.57528	0.655609	0.00612333	0.0250353	2	2
NM_009696	1266	87.584	118.907	56.2606	0.473146	-1.07964	0.000302136	0.00174873	2	1
NM_008873	2343	395.095	119.188	671.003	5.6298	2.49308	1.66e-39	1.38e-37	2	3
NM_019461	3240	93.0339	119.497	66.5711	0.557095	-0.844005	0.00348862	0.0153589	2	2
NM_173381	2638	85.7056	119.558	51.8528	0.433703	-1.20522	6.31e-05	0.00042282	2	1
NM_011123	2561	86.5454	119.744	53.3472	0.445512	-1.16646	0.000674723	0.00358815	2	1
NM_025654	1098	73.3297	120.22	26.4395	0.219926	-2.18491	6.88e-11	1.1e-09	2	1
NM_033570	4582	504.642	120.244	889.04	7.39362	2.88628	6e-39	4.92e-37	2	4
NM_138686	1838	62.8605	120.459	5.26172	0.0436805	-4.51687	7.16e-25	3.09e-23	2	1
NM_201411	5876	70.313	120.467	20.1585	0.167335	-2.57918	3.65e-13	7.29e-12	2	1
NM_008439	1117	74.6652	120.501	28.8291	0.239243	-2.06345	4.9e-10	7.11e-09	2	1
NM_001136079	2831	91.8338	120.515	63.1524	0.52402	-0.932306	0.00118476	0.00593613	2	2
NM_008242	2461	73.3236	120.539	26.108	0.216593	-2.20694	8.58e-11	1.35e-09	2	1
NM_144809	3460	89.8959	120.573	59.2188	0.491144	-1.02578	0.00051287	0.0028142	2	2
NM_019675	1249	709.323	120.601	1298.05	10.7631	3.42802	7.34e-85	2.65e-82	2	4
NM_153541	3288	62.6951	121.153	4.23685	0.034971	-4.8377	1.76e-26	8.34e-25	2	1
NM_199025	5290	167.48	121.48	213.481	1.75733	0.813381	0.000436796	0.00243515	2	2
NM_177638	1160	67.2175	121.511	12.924	0.106361	-3.23296	1.98e-17	5.46e-16	2	1
NM_019689	3807	84.2508	121.557	46.9447	0.386195	-1.3726	9.06e-06	7.2e-05	2	1
NM_027982	1733	256.843	121.776	391.91	3.21828	1.68629	6.01e-09	7.52e-08	2	3
NM_199475	2850	88.9766	121.867	56.0858	0.46022	-1.11961	0.000193953	0.00117314	2	1
NM_177604	2940	84.8601	121.918	47.8023	0.392086	-1.35076	4.6e-05	0.000317729	2	1
NM_010468	2902	72.2067	121.939	22.4741	0.184306	-2.43983	5.98e-06	4.9e-05	2	1
NR_033514	4861	86.5961	122.091	51.1012	0.41855	-1.25653	2.95e-05	0.000211147	2	1
NM_010634	932	231.332	122.135	340.53	2.78815	1.47931	2.43e-12	4.54e-11	2	3
NM_177343	7128	97.5289	122.195	72.8631	0.596287	-0.745921	0.00840191	0.0328305	2	2
NM_001113211	6001	86.019	122.434	49.6042	0.405151	-1.30347	1.51e-05	0.000114857	2	1
NM_025475	2375	183.053	122.438	243.668	1.99014	0.992872	9.49e-06	7.49e-05	2	2
NM_172827	5181	184.02	122.918	245.123	1.9942	0.995807	8.45e-06	6.76e-05	2	2
NM_001081417	9444	167.576	123.177	211.974	1.72089	0.783156	0.000734388	0.00387476	2	2
NM_028637	1501	90.4379	123.411	57.4649	0.465638	-1.10272	0.000189295	0.0011494	2	2
NM_011958	4029	161.11	123.45	198.771	1.61014	0.687184	0.00352367	0.0154818	2	2
NM_001033181	2952	177.311	123.721	230.902	1.86631	0.900192	0.000188863	0.00114724	2	2
NM_172385	4411	78.4485	123.757	33.14	0.267782	-1.90087	5.42e-09	6.84e-08	2	1
NM_023794	3847	340.051	123.83	556.271	4.49222	2.16743	4.65e-13	9.21e-12	2	3
NM_182809	3847	71.5264	123.84	19.2128	0.155142	-2.68834	2.3e-14	5.19e-13	2	1
NM_008903	1212	165.77	124.06	207.481	1.67242	0.741937	0.00116067	0.00583251	2	2
NM_016969	2805	209.725	124.206	295.244	2.37705	1.24917	0.00133548	0.00658079	2	3
NM_018738	2064	92.4056	124.688	60.1231	0.482188	-1.05233	0.00568568	0.0234857	2	2
NM_198664	4305	264.59	124.755	404.425	3.24175	1.69677	1.39e-15	3.48e-14	2	3
NM_008963	806	64.6096	125.041	4.17797	0.0334127	-4.90346	2.04e-27	1.02e-25	2	1
NM_008247	1414	157.072	125.143	189	1.51027	0.594807	0.0103717	0.039318	2	2
NM_178890	4595	227.746	125.384	330.109	2.6328	1.3966	3.04e-11	5.07e-10	2	3
NM_201642	3294	82.3091	125.519	39.0997	0.311506	-1.68267	6.8e-08	7.47e-07	2	1
NM_025744	1749	74.0466	126.477	21.6159	0.170908	-2.54871	1.07e-13	2.25e-12	2	1
NM_001081324	5646	161.084	126.756	195.411	1.54163	0.62446	0.00797639	0.0314225	2	2
NM_001163006	2566	166.923	127.063	206.782	1.6274	0.702568	0.00285699	0.0129418	2	2
NM_182650	1647	177.811	127.065	228.557	1.79874	0.84699	0.000196533	0.0011876	2	2
NM_001081655	2828	216.587	127.368	305.806	2.40095	1.26361	3.21e-05	0.000228289	2	3
NM_001081020	4822	400.196	127.399	672.993	5.28254	2.40123	1.87e-37	1.47e-35	2	3
NM_178392	2125	163.87	127.724	200.015	1.56599	0.647076	0.00513803	0.021517	2	2
NM_011805	4662	97.3903	127.728	67.0532	0.524971	-0.929692	0.00111767	0.00564512	2	2
NM_001081387	3217	88.6164	127.924	49.3085	0.38545	-1.37538	0.00593653	0.0243723	2	1
NM_207237	4715	159.946	128.005	191.888	1.49907	0.584063	0.0116956	0.0436069	2	2
NM_025538	939	83.3048	128.028	38.5816	0.301353	-1.73047	0.000119337	0.000755612	2	1
NM_177910	1789	277.837	128.998	426.676	3.30762	1.72579	1.04e-17	2.94e-16	2	3
NM_010649	872	171.185	129.026	213.344	1.6535	0.725523	0.00133738	0.00658843	2	2
NM_001077684	1731	89.6232	129.075	50.1715	0.388701	-1.36327	5.3e-06	4.38e-05	2	1
NM_019497	2408	104.271	129.078	79.4642	0.615627	-0.699871	0.011657	0.0435084	2	2
NM_027376	1715	87.3073	129.335	45.2796	0.350096	-1.51418	2.29e-05	0.000167491	2	1
NM_001002267	1744	74.9146	129.389	20.4403	0.157976	-2.66223	6.33e-07	6.08e-06	2	1
NM_029368	1265	189.977	129.611	250.343	1.9315	0.949722	1.86e-05	0.000138437	2	2
NM_026543	1168	93.4672	129.757	57.177	0.440645	-1.18231	4.11e-05	0.0002864	2	2
NM_001038696	3888	94.6106	129.972	59.2488	0.455857	-1.13335	0.000543562	0.00296702	2	2
NM_001163627	1398	101.222	130.004	72.4403	0.557215	-0.843693	0.00235877	0.0108763	2	2
NM_028119	1929	90.376	130.056	50.6962	0.389803	-1.35918	4.81e-06	4.02e-05	2	1
NM_007401	2791	70.6954	130.149	11.242	0.0863785	-3.53318	1.19e-10	1.84e-09	2	1
NM_001081374	3061	103.518	130.302	76.7351	0.588903	-0.763899	0.00535213	0.0222895	2	2
NR_045195	2305	172.729	130.353	215.106	1.65018	0.722625	0.00161579	0.00778053	2	2
NM_198023	2725	168.628	130.495	206.761	1.58444	0.66397	0.00370591	0.0161641	2	2
NM_011881	7462	94.3424	130.737	57.9473	0.443235	-1.17386	4.68e-05	0.000322519	2	2
NM_173444	12108	218.651	131.071	306.232	2.33638	1.22427	8.11e-09	1e-07	2	3
NM_025564	766	178.088	131.314	224.861	1.71238	0.776005	0.000514631	0.00282221	2	2
NM_011538	1731	85.0016	131.48	38.523	0.292995	-1.77105	4.28e-06	3.61e-05	2	1
NM_172604	3405	66.1697	131.695	0.644298	0.00489235	-7.67526	2.27e-37	1.77e-35	2	1
NM_178922	6360	107.589	132.008	83.1694	0.630034	-0.666497	0.0131202	0.0481731	2	2
NM_023680	2275	253.093	132.096	374.091	2.83197	1.50181	2.35e-13	4.79e-12	2	3
NM_001161665	7422	827.063	132.283	1521.84	11.5045	3.52413	3.08e-72	7.51e-70	2	4
NM_029550	1678	66.1851	132.37	0.001	7.55e-06	-17.0142	2.25e-40	1.94e-38	2	1
NM_144816	1557	91.8947	132.675	51.1149	0.385265	-1.37608	3.52e-06	3.01e-05	2	1
NM_009484	5228	193.048	133.013	253.082	1.90268	0.928035	2.53e-05	0.000183395	2	3
NM_181815	4826	95.9465	133.29	58.603	0.439666	-1.18552	3.89e-05	0.00027172	2	2
NM_146140	2225	178.367	133.319	223.414	1.67578	0.744837	0.00159458	0.00769815	2	2
NM_172740	3334	105.629	133.356	77.9024	0.584168	-0.775544	0.00489317	0.0206341	2	2
NM_028355	2576	186.739	133.406	240.073	1.79957	0.847651	0.000131074	0.000824102	2	2
NM_134116	1359	165.359	133.647	197.071	1.47456	0.560282	0.0133108	0.0487969	2	2
NM_023738	3162	103.161	133.72	72.6022	0.54294	-0.881135	0.00158529	0.00766115	2	2
NM_008548	3889	106.555	133.993	79.1175	0.59046	-0.760089	0.0050318	0.0211286	2	2
NM_001115087	1691	107.627	134.21	81.0436	0.603859	-0.727717	0.00740094	0.0294892	2	2
NM_008926	4696	618.34	134.289	1102.39	8.20908	3.03722	1.35e-66	2.76e-64	2	4
NM_177834	1930	84.6793	134.583	34.775	0.25839	-1.95238	4.1e-10	6.03e-09	2	1
NM_025429	1931	84.9101	134.608	35.2123	0.261591	-1.93461	1.29e-05	9.92e-05	2	1
NM_031405	3039	97.6272	134.608	60.6462	0.450539	-1.15028	0.00172192	0.00823043	2	2
NR_033219	2188	107.021	135.204	78.8381	0.583105	-0.778173	0.0048227	0.0203826	2	2
NM_001161433	2164	230.463	135.571	325.354	2.39988	1.26296	1.86e-09	2.52e-08	2	3
NM_009641	1530	183.126	135.628	230.624	1.70042	0.765891	0.000581128	0.00314378	2	2
NM_146186	4744	107.502	135.961	79.0431	0.581368	-0.782475	0.00383446	0.0166612	2	2
NM_026991	912	91.2418	136.304	46.1797	0.338799	-1.5615	1.35e-07	1.43e-06	2	1
NM_001015046	6410	414.473	136.538	692.408	5.07119	2.34232	1.98e-36	1.48e-34	2	4
NM_001024606	3514	195.688	136.607	254.769	1.86498	0.899162	4.29e-05	0.000297791	2	3
NR_028298	1074	105.431	136.612	74.2492	0.543503	-0.87964	0.00156889	0.00759557	2	2
NM_001142681	4239	175.847	136.643	215.051	1.57382	0.654268	0.00388843	0.0168469	2	2
NM_029582	2977	195.531	136.936	254.126	1.85581	0.892046	4.6e-05	0.000317431	2	3
NM_172134	5110	99.522	137.175	61.8689	0.451021	-1.14873	5.1e-05	0.000348124	2	2
NM_199447	4344	196.422	137.219	255.624	1.86289	0.897541	3.56e-05	0.000251136	2	3
NM_001142916	3719	401.051	137.288	664.813	4.84247	2.27574	3.07e-34	2.15e-32	2	3
NM_011670	1156	489.091	137.302	840.88	6.12429	2.61454	5.07e-05	0.000346767	2	4
NM_001033379	3311	91.679	137.611	45.7466	0.332434	-1.58886	9.97e-08	1.07e-06	2	1
NM_021717	1896	74.3959	137.663	11.1288	0.0808409	-3.62877	1.67e-10	2.57e-09	2	1
NM_008397	4205	267.748	137.965	397.532	2.8814	1.52677	3.76e-14	8.22e-13	2	3
NM_001039392	626	274.549	137.993	411.105	2.97918	1.57492	3.54e-15	8.6e-14	2	3
NM_001110234	893	202.682	138.171	267.193	1.93378	0.951424	0.000299487	0.00173606	2	3
NM_134147	1284	91.009	138.792	43.2261	0.311446	-1.68295	2.28e-06	2.01e-05	2	1
NM_013601	2162	248.275	138.897	357.654	2.57495	1.36455	2.54e-11	4.28e-10	2	3
NM_027594	6075	202.273	138.933	265.613	1.91181	0.934937	1.82e-05	0.000136142	2	3
NR_028110	4522	99.0357	139.019	59.0521	0.424776	-1.23523	5.31e-05	0.000361382	2	2
NM_001251826	6342	105.128	139.18	71.0752	0.51067	-0.969537	0.000447901	0.00248968	2	2
NR_024331	2432	103.611	139.25	67.9724	0.488133	-1.03465	0.000191983	0.00116325	2	2
NM_153122	3970	102.738	139.867	65.6093	0.469083	-1.09209	0.000543791	0.00296741	2	2
NM_009437	1096	94.155	140.08	48.2296	0.344299	-1.53827	0.000568962	0.0030872	2	1
NM_153502	1954	112.519	140.573	84.465	0.600863	-0.734892	0.0066328	0.0267978	2	2
NM_026481	1040	109.024	140.643	77.4048	0.550363	-0.861545	0.00829235	0.0324699	2	2
NM_001134767	3920	101.902	140.865	62.9385	0.446801	-1.1623	2.78e-05	0.000200018	2	2
NM_001195258	1075	86.4897	140.924	32.0557	0.227469	-2.13626	0.000161603	0.000996059	2	1
NM_172967	2291	177.546	141.554	213.539	1.50854	0.593155	0.00874541	0.0339629	2	2
NM_001102565	1968	184.251	141.564	226.938	1.60308	0.680844	0.00205806	0.00962424	2	2
NM_009842	1909	214.808	141.836	287.78	2.02896	1.02074	1.43e-06	1.3e-05	2	3
NM_181849	1575	71.9136	142.221	1.60576	0.0112906	-6.46874	4.39e-37	3.4e-35	2	1
NM_201529	6123	93.2039	142.315	44.0924	0.309822	-1.69049	3e-05	0.000214558	2	1
NM_001114637	1383	112.343	142.536	82.1497	0.576343	-0.795001	0.00312718	0.0139838	2	2
NM_178242	6226	108.762	142.544	74.9795	0.526008	-0.926843	0.000677492	0.00360186	2	2
NM_201600	6647	83.7461	142.559	24.9326	0.174893	-2.51546	1.35e-14	3.11e-13	2	1
NM_001081162	3201	243.313	142.682	343.944	2.41057	1.26937	2.44e-09	3.24e-08	2	3
NM_177589	4093	101.562	143.244	59.8799	0.418027	-1.25833	2.26e-05	0.000165641	2	2
NM_017371	1489	100.357	143.256	57.4585	0.401089	-1.318	3.35e-06	2.88e-05	2	2
NM_019759	1636	99.1042	143.795	54.4134	0.378409	-1.40198	1.1e-06	1.02e-05	2	1
NM_008486	3439	72.981	143.921	2.0407	0.0141793	-6.14007	6.35e-33	4.22e-31	2	1
NM_001033297	459	181.876	144.827	218.925	1.51163	0.596109	0.00795924	0.0313681	2	2
NM_133985	1921	194.645	144.892	244.398	1.68676	0.754254	0.000495354	0.00272924	2	2
NM_016778	1432	273.814	145.04	402.588	2.7757	1.47285	4.32e-07	4.27e-06	2	3
NM_028627	3950	114.8	145.048	84.5519	0.582924	-0.77862	0.00338779	0.0149711	2	2
NM_011902	1500	113.777	145.251	82.3036	0.566631	-0.81952	0.00201448	0.00944157	2	2
NM_026316	1915	104.224	145.855	62.5933	0.429148	-1.22045	1.08e-05	8.45e-05	2	2
NR_033503	3304	104.752	146.064	63.4412	0.434339	-1.20311	1.58e-05	0.000119543	2	2
NM_020517	668	95.6994	146.418	44.9805	0.307205	-1.70273	7.8e-09	9.65e-08	2	1
NM_199056	2776	193.061	146.889	239.234	1.62868	0.703702	0.0012584	0.00625342	2	2
NM_027616	3335	73.9045	147.106	0.703184	0.00478012	-7.70874	1.95e-41	1.75e-39	2	1
NM_029619	1204	119.099	147.375	90.8234	0.616273	-0.698359	0.00676833	0.027275	2	2
NM_134092	3164	207.182	147.433	266.93	1.81051	0.8564	7e-05	0.000464646	2	3
NR_045164	2986	94.631	147.46	41.8023	0.283483	-1.81867	6.38e-10	9.1e-09	2	1
NM_001081073	3979	220.686	148.034	293.338	1.98155	0.986633	3.2e-06	2.76e-05	2	3
NM_001033236	1027	107.851	148.399	67.3028	0.453527	-1.14074	3.1e-05	0.000220819	2	2
NM_001243903	4050	117.541	148.474	86.6076	0.58332	-0.777642	0.0031428	0.0140351	2	2
NM_023268	2533	239.468	148.485	330.451	2.22549	1.15412	0.000260136	0.00152965	2	3
NM_016722	2593	106.827	148.515	65.1388	0.4386	-1.18902	1.7e-05	0.000127656	2	2
NM_175242	3185	212.505	148.895	276.114	1.85442	0.890968	2.54e-05	0.000184149	2	3
NR_030682	1707	96.0168	149.151	42.8828	0.287513	-1.7983	3.74e-07	3.73e-06	2	1
NM_183019	2738	93.1151	149.173	37.0568	0.248415	-2.00918	1.66e-10	2.55e-09	2	1
NM_026021	1231	188.969	149.448	228.49	1.52889	0.612484	0.00536709	0.022337	2	2
NM_030731	4258	190.694	149.48	231.908	1.55143	0.633597	0.00439672	0.0188021	2	2
NM_028238	1577	111.92	150.014	73.8258	0.492126	-1.0229	0.00013172	0.000827379	2	2
NM_172992	4839	231.803	150.046	313.56	2.08975	1.06333	3.01e-07	3.02e-06	2	3
NM_008008	2672	110.066	150.378	69.7536	0.463855	-1.10825	4.69e-05	0.000322734	2	2
NM_008265	1528	403.946	150.39	657.502	4.37197	2.12828	1.08e-30	6.55e-29	2	3
NM_025455	856	119.402	150.458	88.347	0.587188	-0.768106	0.0034917	0.0153655	2	2
NM_001039153	2068	114.465	150.816	78.1141	0.517943	-0.949135	0.000915587	0.00472731	2	2
NM_001081477	6434	195.081	151.089	239.072	1.58233	0.662048	0.00244325	0.0112407	2	2
NM_008449	6867	267.594	151.484	383.703	2.53296	1.34082	2.29e-11	3.89e-10	2	3
NM_172523	3803	239.755	151.74	327.77	2.16008	1.11109	6.74e-08	7.41e-07	2	3
NM_028319	6840	194.224	152.296	236.151	1.55061	0.632833	0.00400911	0.017302	2	2
NM_030257	3139	230.919	152.322	309.516	2.03199	1.02289	1e-06	9.39e-06	2	3
NM_001199843	825	190.524	152.355	228.692	1.50104	0.585967	0.0131627	0.0483009	2	2
NM_001166213	2482	117.314	152.484	82.1441	0.538706	-0.89243	0.000653297	0.00348802	2	2
NM_013598	5450	99.8602	152.92	46.8001	0.306043	-1.7082	1.07e-07	1.14e-06	2	1
NM_023146	5002	123.282	153.314	93.2489	0.608221	-0.717334	0.00505833	0.0212116	2	2
NM_152922	1154	90.7833	153.322	28.2442	0.184214	-2.44054	5.42e-15	1.3e-13	2	1
NM_172394	2439	226.771	153.453	300.088	1.95557	0.967588	3.67e-06	3.13e-05	2	3
NM_180974	5101	213.786	153.55	274.021	1.78457	0.835574	8.25e-05	0.000538995	2	3
NM_010942	2140	125.462	153.978	96.9466	0.629614	-0.667461	0.0089584	0.0346022	2	2
NM_024285	1607	83.454	154.262	12.6458	0.0819758	-3.60866	5.89e-22	2.17e-20	2	1
NR_028271	1391	104.738	154.386	55.0896	0.35683	-1.48669	8.72e-08	9.44e-07	2	1
NR_045448	2630	116.473	154.639	78.3066	0.506383	-0.9817	0.000235587	0.00140063	2	2
NM_016687	1780	80.5817	154.739	6.42477	0.0415201	-4.59005	2.42e-23	9.66e-22	2	1
NM_173731	3615	270.97	154.921	387.019	2.49817	1.32087	3.74e-11	6.15e-10	2	3
NM_013925	3159	122.351	155.676	89.027	0.571873	-0.806232	0.00170768	0.00817485	2	2
NM_172463	4474	79.0599	156.079	2.0407	0.0130748	-6.25707	1.82e-20	6.16e-19	2	1
NM_177722	2553	102.921	156.343	49.4981	0.316599	-1.65927	4.73e-09	6.05e-08	2	1
NM_145571	1562	279.144	156.405	401.882	2.5695	1.36149	4.96e-12	9.03e-11	2	3
NM_054049	1710	88.8542	156.41	21.2989	0.136174	-2.87648	7.67e-05	0.000504752	2	1
NM_170758	4642	100.832	156.567	45.0973	0.288038	-1.79567	5.48e-10	7.9e-09	2	1
NM_001111111	2183	107.176	156.698	57.6552	0.367939	-1.44246	2.45e-07	2.49e-06	2	2
NM_019505	5208	199.203	156.883	241.524	1.53951	0.622475	0.00386379	0.0167633	2	2
NM_001042565	2346	122.696	156.95	88.4417	0.563502	-0.827508	0.00143655	0.0070256	2	2
NM_011113	1396	434.73	156.961	712.499	4.53933	2.18248	4.74e-05	0.00032588	2	4
NM_183254	731	104.898	157.253	52.5442	0.334138	-1.58148	1.57e-08	1.87e-07	2	1
NM_178726	3962	113.448	157.562	69.3344	0.440045	-1.18428	1.03e-05	8.05e-05	2	2
NM_026655	2214	234.09	157.93	310.249	1.96447	0.974143	2.37e-06	2.09e-05	2	3
NM_026341	2523	120.25	157.94	82.5614	0.522741	-0.935833	0.000326506	0.00187591	2	2
NM_001033445	4783	128.841	157.987	99.6945	0.631031	-0.664217	0.00850263	0.0331482	2	2
NR_015566	5195	105.883	157.999	53.7676	0.340303	-1.55511	2.91e-08	3.33e-07	2	1
NM_173765	3694	124.851	158.29	91.4116	0.577494	-0.792122	0.00198651	0.00933143	2	2
NM_178252	4415	129.758	159.001	100.515	0.632166	-0.661625	0.00884644	0.034246	2	2
NM_010226	1311	342.09	160.551	523.628	3.26144	1.70551	0.000587202	0.00317299	2	3
NM_023647	3625	252.469	160.555	344.384	2.14495	1.10095	6.48e-08	7.13e-07	2	3
NM_001039684	2365	112.119	160.586	63.6518	0.396372	-1.33507	8.85e-07	8.35e-06	2	2
NM_144811	2893	96.6582	161.228	32.0883	0.199024	-2.32898	1.95e-14	4.4e-13	2	1
NM_011638	4920	671.493	161.423	1181.56	7.31966	2.87178	8.19e-63	1.52e-60	2	4
NM_016777	3087	109.868	161.756	57.9791	0.358435	-1.48022	0.00120972	0.00604667	2	2
NM_172753	3937	576.121	161.876	990.367	6.11808	2.61308	9.71e-51	1.19e-48	2	4
NM_013569	4221	108.988	162.312	55.6649	0.34295	-1.54393	2.56e-07	2.6e-06	2	1
NM_146215	3577	236.039	162.371	309.708	1.90742	0.931621	7.66e-05	0.000503947	2	3
NM_001081173	3616	339.211	162.602	515.82	3.17228	1.66552	1.55e-18	4.64e-17	2	3
NM_001190451	1886	84.4641	162.934	5.99435	0.0367901	-4.76454	1.16e-33	7.89e-32	2	1
NM_001004142	4806	120.236	163.764	76.7093	0.468415	-1.09414	0.00119867	0.00599779	2	2
NM_001159724	2009	122.112	164.15	80.0735	0.487807	-1.03562	6.33e-05	0.000423899	2	2
NM_023824	2507	113	164.186	61.8145	0.376492	-1.40931	2.27e-07	2.3e-06	2	2
NR_029452	3091	127.047	164.249	89.8448	0.547004	-0.870377	0.000630263	0.00337463	2	2
NM_018811	2903	289.7	164.296	415.104	2.52657	1.33718	7.62e-12	1.36e-10	2	3
NM_025314	1283	123.848	164.575	83.1206	0.505063	-0.985465	0.000149247	0.000928728	2	2
NM_020561	1791	134.192	164.747	103.638	0.629073	-0.6687	0.00744005	0.0296263	2	2
NM_130861	2559	100.232	164.785	35.6785	0.216516	-2.20745	9.03e-14	1.9e-12	2	1
NM_026361	4642	131.403	165.648	97.1583	0.586535	-0.76971	0.00545143	0.0226729	2	2
NM_001195284	7491	119.273	166.09	72.4562	0.436248	-1.19678	5.83e-06	4.79e-05	2	2
NM_010792	887	223.199	166.183	280.215	1.68618	0.75376	0.000300309	0.00173976	2	3
NM_031182	2113	109.215	166.214	52.2158	0.314149	-1.67048	1.85e-09	2.51e-08	2	1
NM_028877	2449	88.9395	166.814	11.0649	0.0663309	-3.91418	1.12e-09	1.56e-08	2	1
NM_175459	3917	121.083	166.898	75.2682	0.450982	-1.14886	1.26e-05	9.71e-05	2	2
NM_011171	1504	229.34	167.12	291.56	1.74461	0.802907	0.00010982	0.000700782	2	3
NM_172205	2310	102.797	167.803	37.7921	0.225217	-2.15061	1.64e-13	3.4e-12	2	1
NM_010305	3193	124.315	168.4	80.2289	0.476418	-1.0697	3.4e-05	0.00024051	2	2
NM_011943	2064	106.768	168.508	45.0266	0.267207	-1.90397	1.85e-11	3.18e-10	2	1
NM_001143802	4637	106.944	168.724	45.1634	0.267676	-1.90144	4.08e-11	6.69e-10	2	1
NM_007868	13857	261.364	169.029	353.699	2.09254	1.06525	2.98e-06	2.59e-05	2	3
NM_028543	3385	127.024	169.348	84.7009	0.500158	-0.999543	0.000203506	0.00122462	2	2
NM_016780	5795	534.79	169.397	900.183	5.31406	2.40981	4.87e-43	4.74e-41	2	4
NM_013743	3453	135.566	169.754	101.377	0.597197	-0.743721	0.0025104	0.0115161	2	2
NM_028474	6890	113.454	169.793	57.1159	0.336386	-1.57181	8.22e-09	1.02e-07	2	2
NM_029025	1767	128.716	169.989	87.4424	0.514401	-0.959033	0.000442557	0.00246289	2	2
NM_019696	2434	103.924	170.068	37.7789	0.22214	-2.17046	5.53e-13	1.09e-11	2	1
NM_172310	3194	139.543	170.078	109.007	0.640921	-0.641781	0.00904909	0.0349023	2	2
NM_176963	2245	136.193	170.088	102.299	0.601448	-0.733488	0.00285924	0.0129489	2	2
NM_021542	3364	97.3988	170.143	24.6544	0.144904	-2.78683	4.39e-19	1.37e-17	2	1
NM_001080743	3240	128.484	170.375	86.5929	0.508248	-0.976396	0.000109564	0.000699626	2	2
NM_001033450	1651	317.511	170.437	464.584	2.72583	1.4467	4.07e-14	8.87e-13	2	3
NM_001177480	946	120.806	170.478	71.1335	0.41726	-1.26098	1.35e-06	1.24e-05	2	2
NM_001164207	1421	137.521	170.668	104.374	0.611563	-0.709427	0.0041221	0.0177307	2	2
NM_010210	998	118.59	170.808	66.3717	0.388574	-1.36374	2.86e-07	2.88e-06	2	2
NM_177687	2536	122.333	170.813	73.8535	0.432365	-1.20968	3.73e-06	3.17e-05	2	2
NR_028264	1708	102.449	171.14	33.7575	0.19725	-2.3419	3.34e-15	8.13e-14	2	1
NM_009828	2827	132.591	171.394	93.7876	0.547205	-0.869848	0.000476672	0.00263868	2	2
NM_027914	2753	121.622	171.397	71.8463	0.41918	-1.25436	1.76e-06	1.58e-05	2	2
NM_029407	5187	111.479	171.467	51.4899	0.30029	-1.73557	2.98e-10	4.44e-09	2	1
NR_029447	3595	128.457	171.748	85.1652	0.495873	-1.01196	6.46e-05	0.000431111	2	2
NM_001205330	5776	289.802	171.8	407.803	2.37371	1.24714	0.000350235	0.00199881	2	3
NM_177387	4284	529.89	172.036	887.743	5.16021	2.36743	1.41e-35	1.03e-33	2	4
NM_008452	1816	270.587	172.26	368.914	2.14161	1.09869	2.45e-08	2.83e-07	2	3
NM_009610	1341	469.4	172.423	766.377	4.44476	2.1521	1.36e-33	9.2e-32	2	4
NM_009859	2533	213.276	172.516	254.037	1.47254	0.558308	0.00820973	0.0321933	2	3
NM_019561	1192	136.857	172.635	101.079	0.58551	-0.772233	0.00208782	0.00975003	2	2
NR_028380	4387	140.741	173.078	108.405	0.626338	-0.674988	0.00556727	0.0230679	2	2
NM_001005420	5485	117.545	174.029	61.062	0.350872	-1.51098	2.06e-08	2.42e-07	2	2
NM_013722	8797	102.543	174.098	30.9885	0.177994	-2.4901	5.97e-17	1.62e-15	2	1
NM_008566	3422	127.927	174.595	81.2592	0.465414	-1.10341	1.54e-05	0.000117317	2	2
NM_144551	4198	125.006	174.656	75.356	0.431455	-1.21272	3.02e-06	2.62e-05	2	2
NM_024472	2662	246.183	174.702	317.663	1.81831	0.862595	1.78e-05	0.000133128	2	3
NM_177357	15439	228.938	174.779	283.098	1.61974	0.695767	0.000662453	0.00353291	2	3
NM_172761	2444	133.403	175.609	91.1965	0.519316	-0.945316	0.000168725	0.00103622	2	2
NR_027957	4466	131.412	175.632	87.1919	0.496447	-1.01029	5.62e-05	0.000380552	2	2
NM_001099636	4147	101.974	175.725	28.223	0.160609	-2.63838	3.45e-18	1e-16	2	1
NR_038186	1500	223.676	175.739	271.614	1.54555	0.628119	0.00273055	0.012435	2	3
NM_001040399	1705	306.29	176.578	436.001	2.46916	1.30402	1.29e-11	2.24e-10	2	3
NM_022980	5062	221.041	176.595	265.488	1.50337	0.588205	0.00519577	0.0217201	2	3
NM_020581	1916	248.65	176.665	320.635	1.81494	0.85992	2.1e-05	0.00015554	2	3
NM_198026	2213	145.269	177.696	112.842	0.635024	-0.655116	0.00737945	0.0294098	2	2
NM_001111049	1791	271.858	178.057	365.658	2.0536	1.03816	2.61e-07	2.64e-06	2	3
NM_029730	2015	261.931	178.366	345.496	1.937	0.953823	1.9e-06	1.71e-05	2	3
NM_009369	2678	104.894	178.408	31.3806	0.175892	-2.50724	1.13e-12	2.18e-11	2	1
NM_026210	1748	255.446	178.685	332.206	1.85917	0.894658	8.45e-06	6.76e-05	2	3
NM_008609	4346	460.726	179.295	742.158	4.13931	2.04939	7.84e-31	4.77e-29	2	4
NM_153800	2598	320.433	179.324	461.541	2.57378	1.36389	3.73e-06	3.18e-05	2	3
NM_001083938	962	143.593	179.39	107.795	0.6009	-0.734804	0.00268449	0.0122437	2	2
NM_024210	1243	139.252	180.241	98.262	0.545169	-0.875224	0.000409937	0.00230042	2	2
NM_029441	8087	252.202	180.283	324.121	1.79785	0.846273	2.83e-05	0.000203216	2	3
NM_001024954	1359	118.233	180.322	56.1445	0.311356	-1.68336	4.29e-10	6.29e-09	2	1
NM_026720	2155	119.158	180.338	57.9782	0.321497	-1.63712	1.13e-09	1.56e-08	2	2
NM_173451	3690	130.81	180.344	81.2751	0.450667	-1.14986	5.85e-06	4.8e-05	2	2
NM_025722	1595	333.443	180.371	486.515	2.6973	1.43152	2.47e-14	5.54e-13	2	3
NM_001033178	1869	264.554	180.569	348.539	1.93023	0.94877	1.62e-06	1.46e-05	2	3
NM_028875	2422	143.722	180.989	106.455	0.588186	-0.765656	0.00146408	0.00713405	2	2
NM_001190371	3256	120.147	181.241	59.0528	0.325825	-1.61783	1.01e-09	1.41e-08	2	2
NM_001007570	3181	143.165	181.313	105.017	0.579203	-0.78786	0.00134123	0.00660218	2	2
NM_013867	3316	372.17	181.877	562.462	3.09254	1.62879	8.82e-19	2.72e-17	2	3
NM_028083	1913	142.917	181.884	103.949	0.571513	-0.807142	0.000969491	0.00497148	2	2
NM_025421	677	139.759	182.253	97.2656	0.533684	-0.905942	0.000253433	0.00149351	2	2
NM_172627	2736	231.054	183.137	278.971	1.52329	0.607191	0.00332509	0.0147182	2	3
NM_177856	1541	151.747	183.31	120.184	0.655633	-0.609039	0.00975224	0.0372406	2	2
NM_183025	3157	143.128	183.351	102.905	0.561243	-0.833302	0.00059245	0.00319675	2	2
NM_025923	1775	136.906	183.4	90.4121	0.492979	-1.0204	0.00267509	0.012212	2	2
NM_001033164	1232	134.063	183.457	84.6688	0.461519	-1.11554	0.00115314	0.00579621	2	2
NR_037954	876	123.186	183.462	62.9087	0.342897	-1.54415	0.00152034	0.00738715	2	2
NM_207677	1828	143.705	183.624	103.786	0.565212	-0.823137	0.000686614	0.0036452	2	2
NM_001004154	2308	115.843	183.84	47.8457	0.260257	-1.94199	1.78e-12	3.37e-11	2	1
NM_023279	1758	1219.69	183.85	2255.53	12.2683	3.61686	2.91e-110	1.82e-107	2	5
NM_145950	2647	271.336	183.907	358.766	1.9508	0.964069	9.74e-07	9.12e-06	2	3
NM_001033173	10198	229.891	183.978	275.804	1.49911	0.584107	0.006613	0.0267235	2	3
NM_183178	1748	150.445	184.277	116.614	0.632819	-0.660135	0.00974143	0.0372214	2	2
NM_026146	2522	104.948	184.927	24.9685	0.135018	-2.88878	4.47e-21	1.57e-19	2	1
NM_019496	3109	559.124	184.992	933.255	5.04483	2.33481	1.75e-41	1.59e-39	2	4
NM_023057	3365	510.062	185.262	834.863	4.50639	2.17197	1.44e-19	4.61e-18	2	4
NM_170591	2410	297.678	185.601	409.755	2.20772	1.14256	2.68e-09	3.53e-08	2	3
NM_172788	5796	116.166	185.679	46.6537	0.25126	-1.99275	5.01e-10	7.25e-09	2	1
NM_201407	5399	136.591	185.916	87.2664	0.469386	-1.09115	1.29e-05	9.92e-05	2	2
NM_023396	1460	135.915	186.136	85.6936	0.460381	-1.1191	0.00090736	0.0046874	2	2
NM_001081445	6192	275.439	186.279	364.6	1.95727	0.968845	0.00344163	0.015184	2	3
NM_001081235	6128	788.742	186.472	1391.01	7.45962	2.8991	5.02e-68	1.07e-65	2	4
NM_175307	2288	138.726	186.725	90.7275	0.485887	-1.04131	2.57e-05	0.000185784	2	2
NM_022989	2553	231.912	187.066	276.758	1.47947	0.565083	0.00644266	0.0261137	2	3
NM_022563	8306	155.229	187.165	123.294	0.658744	-0.60221	0.010638	0.0401978	2	2
NM_011500	3965	257.033	187.223	326.844	1.74575	0.803846	5.71e-05	0.000385367	2	3
NM_029891	3279	272.084	187.498	356.67	1.90226	0.927714	2.58e-06	2.27e-05	2	3
NM_146045	1636	293.603	187.872	399.334	2.12557	1.08785	1.5e-08	1.79e-07	2	3
NM_028428	3344	141.913	187.966	95.8591	0.50998	-0.971488	0.00143696	0.0070256	2	2
NM_013531	2751	288.751	188.148	389.354	2.06941	1.04922	7.02e-08	7.68e-07	2	3
NM_010221	2619	293.82	188.49	399.151	2.11763	1.08245	2.65e-08	3.06e-07	2	3
NM_026681	6292	112.695	188.687	36.7035	0.194521	-2.362	1.11e-06	1.03e-05	2	1
NM_001081352	5381	273.443	188.879	358.006	1.89542	0.92252	3.99e-06	3.38e-05	2	3
NM_007639	1845	139.6	189.101	90.099	0.47646	-1.06957	1.5e-05	0.000114195	2	2
NM_139139	1026	138.179	189.719	86.6395	0.456673	-1.13077	0.00488579	0.0206076	2	2
NM_001039532	2146	129.711	190.438	68.9838	0.362237	-1.465	1.51e-08	1.8e-07	2	2
NM_009288	5082	231.806	190.473	273.14	1.43401	0.520056	0.0106876	0.0403609	2	3
NM_001042611	4564	108.255	190.474	26.0363	0.136692	-2.871	1.25e-21	4.51e-20	2	1
NM_172473	3785	261.54	190.725	332.354	1.74258	0.801226	6.1e-05	0.000409798	2	3
NM_144902	4027	259.256	190.771	327.741	1.71798	0.780716	8.58e-05	0.000558809	2	3
NM_026515	2387	148.207	190.814	105.601	0.553422	-0.853549	0.000380363	0.00214921	2	2
NM_175126	3089	145.928	191.065	100.79	0.527519	-0.922706	0.000155261	0.000962967	2	2
NM_001081423	4858	582.178	191.215	973.142	5.08926	2.34746	3e-29	1.66e-27	2	4
NM_010469	2560	117.115	191.221	43.0099	0.224923	-2.1525	1.04e-06	9.72e-06	2	1
NR_030700	4677	120.056	191.775	48.3364	0.252048	-1.98823	2.55e-13	5.18e-12	2	1
NM_001033128	5646	143.506	192.046	94.9657	0.494493	-1.01598	3.23e-05	0.000229464	2	2
NM_148927	2678	108.034	192.399	23.6686	0.123019	-3.02305	8.13e-23	3.14e-21	2	1
NM_172861	8869	135.903	192.656	79.1492	0.410832	-1.28338	0.000302559	0.00175063	2	2
NM_001033165	1827	257.535	192.789	322.281	1.67168	0.741297	0.000196819	0.00118895	2	3
NR_003619	2828	138.567	193.033	84.1013	0.435683	-1.19865	0.0018294	0.00868238	2	2
NM_027728	1227	132.882	193.115	72.6478	0.376189	-1.41047	3.07e-08	3.5e-07	2	2
NM_177780	10335	353.42	193.759	513.082	2.64804	1.40493	2.5e-14	5.61e-13	2	3
NM_009834	3069	346.802	194.049	499.554	2.57437	1.36422	2.24e-13	4.56e-12	2	3
NR_040721	1084	236.878	194.082	279.673	1.44101	0.527076	0.00987145	0.0376493	2	3
NM_001013026	4555	239.395	194.504	284.286	1.46159	0.54754	0.00763979	0.0302933	2	3
NM_181420	2028	147.22	195.491	98.9482	0.506152	-0.982358	4.22e-05	0.00029327	2	2
NM_153417	6520	140.668	196.085	85.2518	0.434771	-1.20167	1.17e-06	1.08e-05	2	2
NM_027207	651	146.166	196.376	95.9552	0.48863	-1.03319	2.12e-05	0.000156584	2	2
NM_001039371	6641	163.845	196.589	131.102	0.666881	-0.584499	0.0100729	0.0383088	2	2
NM_001101475	3297	142.01	196.858	87.1629	0.442771	-1.17537	0.00531546	0.0221564	2	2
NM_001081437	4336	1409.38	197.133	2621.63	13.2987	3.73322	5.65e-120	5.06e-117	2	5
NM_001136070	1976	252.079	197.173	306.985	1.55693	0.638705	0.00959355	0.0367609	2	3
NM_172964	5317	116.41	197.997	34.8235	0.175878	-2.50735	9.87e-19	3.02e-17	2	1
NM_172414	4482	150.521	198.036	103.007	0.520143	-0.94302	7.58e-05	0.000499395	2	2
NM_001034895	3358	128.777	198.624	58.9289	0.296685	-1.753	2.78e-11	4.66e-10	2	2
NM_172682	4392	241.825	198.635	285.015	1.43487	0.520919	0.0103557	0.039273	2	3
NM_133891	3102	141.519	198.658	84.3809	0.424755	-1.2353	4.83e-07	4.74e-06	2	2
NM_199008	2259	248.006	198.926	297.086	1.49345	0.578649	0.00397983	0.0172032	2	3
NM_019653	2490	289.312	198.949	379.676	1.90841	0.932372	0.00823706	0.032287	2	3
NM_025465	1088	257.466	199.026	315.906	1.58726	0.666535	0.000732776	0.00386734	2	3
NM_022017	3247	129.78	199.053	60.5065	0.303972	-1.71799	4.92e-11	8.01e-10	2	2
NM_176860	3243	354.965	199.234	510.696	2.5633	1.358	2.04e-13	4.17e-12	2	3
NM_025831	1872	370.888	199.333	542.443	2.72129	1.44429	3.86e-15	9.34e-14	2	3
NR_027380	632	127.549	199.356	55.7417	0.279608	-1.83852	2.71e-12	5.05e-11	2	1
NM_008537	2575	263.814	199.533	328.096	1.64431	0.717485	0.000284768	0.00166131	2	3
NR_033222	2546	165.92	200.262	131.578	0.657028	-0.605973	0.00877523	0.0340346	2	2
NM_025326	1064	116.803	200.504	33.1027	0.165097	-2.59861	0.000123128	0.000778047	2	1
NM_008638	2070	914.137	200.567	1627.71	8.11552	3.02068	4.07e-76	1.09e-73	2	4
NM_175367	9896	114.098	201.399	26.7971	0.133055	-2.90991	2.78e-14	6.19e-13	2	1
NM_015759	3110	527.041	201.403	852.679	4.23369	2.08192	9.04e-18	2.57e-16	2	4
NM_020043	6214	132.506	201.467	63.5443	0.315409	-1.66471	0.000539608	0.00294715	2	2
NM_027950	1982	153.396	201.677	105.116	0.521207	-0.940072	0.00010121	0.000651145	2	2
NR_033641	1258	138.97	201.983	75.9563	0.376053	-1.41099	1.76e-08	2.08e-07	2	2
NM_133706	1333	583.987	202.2	965.775	4.77633	2.2559	7.71e-40	6.47e-38	2	4
NM_001162884	10084	126.428	202.575	50.2802	0.248206	-2.01039	6.13e-14	1.31e-12	2	1
NM_010093	5106	293.317	202.653	383.98	1.89477	0.922024	1.63e-06	1.47e-05	2	3
NM_007395	3277	161.222	203.28	119.164	0.586207	-0.770519	0.000980647	0.00501911	2	2
NM_028705	4742	277.534	203.86	351.208	1.72279	0.784744	6.78e-05	0.000451525	2	3
NM_133859	1736	135.272	204.111	66.4331	0.325475	-1.61938	6.82e-07	6.53e-06	2	2
NM_028446	6448	262.483	204.242	320.723	1.57031	0.651048	0.000974257	0.00499184	2	3
NM_001008238	945	270.494	204.587	336.401	1.6443	0.71747	0.000727665	0.00384252	2	3
NM_023850	2682	136.819	205.224	68.4128	0.333356	-1.58486	4.08e-10	6e-09	2	2
NM_025956	1167	103.744	205.506	1.98181	0.00964357	-6.69622	1.13e-51	1.45e-49	2	1
NM_011789	9074	138.333	205.596	71.0687	0.345671	-1.53253	2.13e-09	2.87e-08	2	2
NM_010234	2107	127.771	205.764	49.7774	0.241915	-2.04743	7.07e-10	9.99e-09	2	1
NM_001110145	2061	252.96	206.222	299.697	1.45327	0.539307	0.00734706	0.0292994	2	3
NM_172856	3930	253.072	206.249	299.895	1.45404	0.54007	0.0071662	0.0286511	2	3
NM_011671	4133	251.362	206.257	296.467	1.43736	0.523426	0.00899869	0.0347436	2	3
NR_027956	2414	169.793	206.282	133.305	0.646229	-0.629882	0.0060185	0.0246604	2	2
NM_011693	3398	124.949	206.55	43.3483	0.209868	-2.25245	8.72e-17	2.33e-15	2	1
NM_172806	4325	269.69	206.743	332.638	1.60894	0.686112	0.000701065	0.00371353	2	3
NM_028019	1959	155.26	207.167	103.352	0.498884	-1.00322	2.71e-05	0.000194889	2	2
NM_133764	1849	162.564	207.204	117.924	0.56912	-0.813194	0.00051202	0.00281036	2	2
NM_194268	13407	271.522	207.214	335.831	1.62069	0.69661	0.000397757	0.00223741	2	3
NM_016785	2715	262.687	207.253	318.121	1.53494	0.618179	0.0018581	0.00879858	2	3
NM_021350	6117	335.884	207.285	464.482	2.24078	1.164	4.46e-10	6.49e-09	2	3
NR_030690	6712	137.902	207.692	68.1123	0.327948	-1.60846	9.23e-05	0.000597946	2	2
NM_147219	8339	271.538	208.102	334.973	1.60966	0.686757	0.000533268	0.00291676	2	3
NM_001033432	3667	281.182	209.125	353.238	1.68912	0.756273	0.000100498	0.000647009	2	3
NM_183220	1998	160.711	209.558	111.865	0.533811	-0.905599	0.000107205	0.000685722	2	2
NM_027326	6129	176.52	209.935	143.105	0.681663	-0.55287	0.0124776	0.0460839	2	2
NM_133984	2194	164.213	210.507	117.919	0.560167	-0.836071	0.000261678	0.00153824	2	2
NM_027532	799	265.473	211.196	319.75	1.514	0.598361	0.00256921	0.0117658	2	3
NM_028354	2073	290.241	211.199	369.283	1.7485	0.806121	2.83e-05	0.000202998	2	3
NM_008842	1769	519.635	211.349	827.922	3.91733	1.96987	4.57e-30	2.67e-28	2	4
NM_009451	2246	166.849	211.533	122.165	0.577521	-0.792055	0.000569029	0.0030872	2	2
NM_181397	2802	282.912	212.143	353.681	1.66719	0.737416	0.000140606	0.000877866	2	3
NM_025468	770	363.11	212.365	513.855	2.41968	1.27482	3.08e-12	5.68e-11	2	3
NM_008528	2097	126.283	212.379	40.1861	0.189219	-2.40187	9.22e-19	2.83e-17	2	1
NM_178711	3259	130.737	212.427	49.0459	0.230883	-2.11477	1.04e-15	2.62e-14	2	1
NM_172826	2849	131.511	212.431	50.5912	0.238153	-2.07004	6.77e-15	1.61e-13	2	1
NM_030017	1674	118.218	212.546	23.8895	0.112397	-3.15332	1.07e-13	2.24e-12	2	1
NM_133223	1078	146.88	212.728	81.0319	0.380917	-1.39245	1.63e-08	1.94e-07	2	2
NM_001004140	2601	313.978	212.767	415.189	1.95138	0.964496	3.82e-07	3.8e-06	2	3
NM_134032	1631	557.838	212.915	902.761	4.24001	2.08407	2.37e-34	1.66e-32	2	4
NM_001033530	3411	176.506	213.148	139.863	0.656178	-0.607841	0.00629977	0.0256452	2	2
NM_001033352	3895	262.23	213.451	311.009	1.45705	0.543054	0.00593861	0.0243755	2	3
NM_001033532	5375	173.2	213.46	132.941	0.622791	-0.683179	0.00232565	0.010735	2	2
NM_025882	1694	280.736	213.561	347.912	1.6291	0.704073	0.00101687	0.00518899	2	3
NM_001038643	2857	155.187	213.748	96.6262	0.452056	-1.14543	1.41e-06	1.28e-05	2	2
NM_009601	2151	280.957	213.757	348.157	1.62875	0.703765	0.000313442	0.00181081	2	3
NM_028993	5369	170.896	213.853	127.94	0.598261	-0.741154	0.00123321	0.00614772	2	2
NM_009561	2347	165.71	214.194	117.225	0.547285	-0.869637	0.000188878	0.00114724	2	2
NM_012050	1751	133.939	214.268	53.61	0.250201	-1.99884	1.95e-06	1.74e-05	2	1
NM_027309	1200	167.004	214.379	119.628	0.558021	-0.841607	0.000229676	0.00136722	2	2
NM_031843	1684	173.581	214.467	132.695	0.61872	-0.692641	0.00209337	0.00976752	2	2
NM_008969	2864	270.702	214.653	326.751	1.52223	0.606183	0.00303095	0.013604	2	3
NM_178595	913	304.709	214.654	394.763	1.83907	0.878975	3.46e-06	2.97e-05	2	3
NM_007594	3216	447.61	214.658	680.561	3.17044	1.66468	4.71e-19	1.47e-17	2	4
NM_028341	2401	334.917	214.659	455.174	2.12045	1.08437	6.34e-09	7.92e-08	2	3
NM_026725	1417	157.327	214.746	99.9079	0.465238	-1.10396	2.91e-06	2.53e-05	2	2
NM_199035	2002	285.607	215.137	356.076	1.65511	0.726931	0.00144067	0.00704005	2	3
NM_145508	2072	415.879	215.174	616.584	2.86551	1.51879	4.23e-14	9.18e-13	2	3
NM_146159	1980	299.119	215.466	382.771	1.77648	0.829018	1.33e-05	0.000101866	2	3
NM_001081287	4975	282.803	215.721	349.884	1.62193	0.697714	0.000327651	0.00188181	2	3
NM_177359	4244	176.261	216.183	136.34	0.630669	-0.665046	0.00344644	0.0151981	2	2
NM_001033713	2898	298.246	216.464	380.027	1.75561	0.811971	1.82e-05	0.000135723	2	3
NM_178914	2076	158.371	216.64	100.101	0.462064	-1.11384	2.32e-06	2.05e-05	2	2
NM_001001178	3992	135.2	217.388	53.0124	0.243861	-2.03587	8.07e-15	1.9e-13	2	1
NM_001033441	3727	505.419	217.418	793.42	3.64929	1.86762	2.6e-27	1.28e-25	2	4
NM_001042487	3631	413.542	217.507	609.578	2.80257	1.48675	7.37e-17	1.98e-15	2	3
NM_021512	5684	271.303	217.653	324.953	1.49299	0.578202	0.00299081	0.013454	2	3
NM_026678	1394	268.521	218.182	318.859	1.46144	0.547387	0.00556339	0.0230569	2	3
NM_033321	2293	132.066	218.199	45.9332	0.21051	-2.24804	4.99e-10	7.22e-09	2	1
NM_010755	1800	299.372	218.971	379.772	1.73435	0.794391	3.45e-05	0.000243395	2	3
NM_053103	6050	292.305	219.321	365.288	1.66554	0.735986	0.00102496	0.00522597	2	3
NM_029330	3526	341.537	219.342	463.732	2.1142	1.08011	5.33e-09	6.74e-08	2	3
NM_199143	2610	282.82	219.416	346.224	1.57793	0.658036	0.00067356	0.003584	2	3
NM_026479	1257	310.118	219.656	400.58	1.82367	0.866847	5.07e-06	4.2e-05	2	3
NM_001042592	3903	291.183	219.698	362.667	1.65075	0.723125	0.000171798	0.00105371	2	3
NM_027250	2876	182.999	220.002	145.996	0.663612	-0.591588	0.0075047	0.0298391	2	2
NM_019967	3354	312.515	220.17	404.86	1.83885	0.878803	3.27e-06	2.81e-05	2	3
NM_019946	943	129.513	220.538	38.4881	0.174519	-2.51854	1.62e-17	4.5e-16	2	1
NM_172701	2152	167.006	220.54	113.472	0.514517	-0.958709	3.01e-05	0.000215198	2	2
NM_001081117	10098	162.768	221.155	104.38	0.471976	-1.08321	3.89e-06	3.31e-05	2	2
NM_001003913	2948	317.183	221.33	413.036	1.86616	0.900073	1.81e-06	1.63e-05	2	3
NM_008743	1080	180.332	221.372	139.293	0.629225	-0.668352	0.00333438	0.0147524	2	2
NM_019814	1873	334.697	221.416	447.977	2.02324	1.01667	0.0023741	0.0109426	2	3
NM_026954	1364	184.911	221.631	148.191	0.66864	-0.580698	0.00785496	0.0310417	2	2
NM_007735	7808	1035.49	221.967	1849.01	8.33012	3.05834	9.03e-81	2.69e-78	2	5
NM_144915	3257	184.453	221.97	146.935	0.661955	-0.595194	0.00735044	0.0293067	2	2
NM_013898	1195	322.362	222.196	422.527	1.90159	0.927209	1.08e-05	8.49e-05	2	3
NM_178407	7363	437.581	222.231	652.93	2.93807	1.55487	1.31e-18	3.97e-17	2	3
NM_145972	2866	272.51	222.3	322.721	1.45173	0.537777	0.00621131	0.0253344	2	3
NR_029457	2380	171.625	222.304	120.947	0.544059	-0.878165	0.000136698	0.000856024	2	2
NM_026152	1635	157.227	222.317	92.1365	0.414438	-1.27077	8.3e-08	9.01e-07	2	2
NM_175091	6444	351.516	222.761	480.272	2.156	1.10835	1.82e-09	2.47e-08	2	3
NM_139146	5299	180.346	222.93	137.763	0.617963	-0.694407	0.00191689	0.00903374	2	2
NM_028576	1439	176.931	222.975	130.887	0.587001	-0.768564	0.000654375	0.00349279	2	2
NM_175374	2621	186.391	223.352	149.43	0.669033	-0.57985	0.00791534	0.0312282	2	2
NM_177561	3225	308.388	223.589	393.186	1.75852	0.814364	1.73e-05	0.000129689	2	3
NM_175366	3416	310.385	223.703	397.067	1.77497	0.827797	0.000380656	0.00215023	2	3
NM_025444	1289	360.682	224.056	497.308	2.21957	1.15028	3.31e-10	4.9e-09	2	3
NM_033524	3042	317.361	224.848	409.874	1.82289	0.866229	1.61e-05	0.000121627	2	3
NM_172814	4064	360.568	224.889	496.247	2.20663	1.14185	4.69e-10	6.82e-09	2	3
NM_146206	2909	179.83	225.307	134.353	0.59631	-0.745865	0.000723052	0.00381923	2	2
NM_177003	3653	307.914	225.536	390.292	1.73051	0.791194	3.19e-05	0.000226792	2	3
NM_001081348	9460	142.469	225.859	59.0778	0.261569	-1.93474	2.73e-14	6.08e-13	2	2
NM_024208	1812	155.816	226.122	85.5106	0.378162	-1.40293	1.86e-07	1.92e-06	2	2
NM_026740	1990	298.587	226.347	370.826	1.63831	0.71221	0.000211129	0.00126523	2	3
NM_133897	2829	421.523	226.351	616.696	2.72451	1.446	1.32e-14	3.04e-13	2	3
NM_029602	992	178.183	226.457	129.909	0.573657	-0.80174	0.000362545	0.00205968	2	2
NM_028011	2093	335.417	226.634	444.2	1.95999	0.970846	1.72e-07	1.79e-06	2	3
NM_011876	1594	190.384	227.002	153.765	0.677376	-0.561971	0.0111279	0.0417543	2	2
NM_183321	2612	153.976	227.073	80.8799	0.356185	-1.4893	1.59e-07	1.66e-06	2	2
NM_029909	2416	279.36	227.521	331.2	1.45569	0.541706	0.00572209	0.0236053	2	3
NM_028982	4225	282.255	227.6	336.909	1.48027	0.565861	0.00386165	0.0167617	2	3
NM_028138	1856	173.246	228.523	117.968	0.51622	-0.953941	2.51e-05	0.000181937	2	2
NM_030711	4014	336.864	228.701	445.026	1.94589	0.96043	2.1e-07	2.15e-06	2	3
NM_026902	876	323.321	228.721	417.921	1.82721	0.869644	1.01e-05	7.97e-05	2	3
NM_025402	1243	188.631	228.84	148.421	0.64858	-0.624644	0.00489573	0.0206385	2	2
NM_008748	4839	306.262	229.102	383.422	1.67358	0.74294	8.18e-05	0.000535303	2	3
NM_008921	1533	165.364	229.154	101.574	0.443256	-1.17379	3.94e-07	3.91e-06	2	2
NM_172581	3357	129.582	229.323	29.8401	0.130122	-2.94206	2.62e-25	1.16e-23	2	1
NM_153178	8031	296.869	229.439	364.299	1.58778	0.667013	0.00173777	0.00829162	2	3
NM_021525	1803	275.498	229.88	321.116	1.39688	0.482209	0.0129945	0.0477957	2	3
NM_022018	3956	373.098	230.35	515.846	2.2394	1.16312	1.2e-10	1.86e-09	2	3
NM_001081278	6641	157.499	230.612	84.3866	0.365925	-1.45038	1.95e-09	2.63e-08	2	2
NM_007757	3186	293.803	230.935	356.671	1.54447	0.627108	0.00108768	0.00551288	2	3
NM_008516	3756	437.025	231.243	642.807	2.77979	1.47497	5.41e-17	1.47e-15	2	3
NM_153543	6030	1559.69	231.419	2887.96	12.4794	3.64147	1.64e-103	8.56e-101	2	5
NM_024194	4092	318.753	231.701	405.805	1.75141	0.80852	1.69e-05	0.000127239	2	3
NM_010065	3843	163.709	231.843	95.5743	0.412237	-1.27845	6.71e-08	7.38e-07	2	2
NR_033398	2200	154.211	232.086	76.3355	0.328911	-1.60423	3.83e-11	6.3e-10	2	2
NM_007945	4402	155.425	232.414	78.4365	0.337486	-1.5671	9.66e-11	1.52e-09	2	2
NM_001204875	2833	294.611	232.472	356.75	1.53459	0.617856	0.00111953	0.00565298	2	3
NM_173392	5451	327.705	232.476	422.934	1.81926	0.863353	3.77e-06	3.21e-05	2	3
NM_001025106	4620	179.783	232.598	126.968	0.545869	-0.873374	0.000116562	0.000740289	2	2
NM_001033148	2740	152.469	232.84	72.0987	0.309649	-1.69129	4.7e-12	8.57e-11	2	2
NM_183276	8803	170.731	232.894	108.569	0.466172	-1.10107	1.69e-05	0.000127273	2	2
NM_027491	5047	147.292	233.054	61.5299	0.264015	-1.92131	1.72e-14	3.92e-13	2	2
NM_020568	5755	127.993	234.17	21.8167	0.0931663	-3.42405	1.22e-29	6.99e-28	2	1
NM_027949	1984	178.401	234.177	122.625	0.52364	-0.933352	4.41e-05	0.000305818	2	2
NM_172784	3442	379.615	234.396	524.835	2.2391	1.16292	1.25e-10	1.93e-09	2	3
NM_009154	10809	182.18	234.453	129.908	0.554087	-0.851814	0.000107073	0.000685112	2	2
NM_001080995	3450	381.883	234.521	529.246	2.25671	1.17422	8.23e-11	1.31e-09	2	3
NM_028182	2767	129.078	234.859	23.2973	0.0991967	-3.33356	6.34e-31	3.88e-29	2	1
NM_011207	6369	194.149	235.351	152.948	0.649871	-0.621775	0.00393776	0.0170371	2	2
NM_019678	1948	346.754	235.443	458.065	1.94555	0.960176	1.83e-07	1.89e-06	2	3
NM_016900	2473	323.976	235.889	412.063	1.74685	0.804755	2.58e-05	0.000186356	2	3
NM_080448	8887	392.915	235.895	549.936	2.33128	1.22112	1.08e-11	1.89e-10	2	3
NM_001033337	3766	196.377	235.913	156.841	0.664824	-0.588955	0.00707996	0.0283424	2	2
NM_007486	1100	124.157	236.092	12.2225	0.0517703	-4.27173	1.47e-26	6.97e-25	2	1
NM_025386	900	176.768	236.411	117.125	0.495428	-1.01325	6.6e-06	5.35e-05	2	2
NM_013705	2604	181.686	236.584	126.788	0.535909	-0.89994	0.00302967	0.0136028	2	2
NM_033523	2872	447.128	236.939	657.317	2.7742	1.47207	4.04e-17	1.11e-15	2	3
NM_144550	4342	183.374	237.038	129.71	0.547209	-0.869836	0.000100224	0.000645464	2	2
NM_001100110	2516	370.327	237.237	503.417	2.122	1.08542	2.17e-09	2.91e-08	2	3
NM_001252201	5581	338.927	237.262	440.592	1.85698	0.89296	1.27e-06	1.17e-05	2	3
NM_181348	12512	377.485	237.282	517.688	2.18174	1.12548	2.6e-08	3e-07	2	3
NM_010774	3584	170.88	237.899	103.861	0.436578	-1.19569	0.000196437	0.0011874	2	2
NM_078478	2906	523.866	238.206	809.525	3.39843	1.76487	3.7e-25	1.63e-23	2	4
NM_001037877	2937	298.911	238.26	359.561	1.50911	0.593701	0.00195894	0.00921115	2	3
NM_001015681	3604	171.1	238.406	103.794	0.435369	-1.19969	2.5e-07	2.53e-06	2	2
NM_020260	7722	346.512	238.442	454.581	1.90647	0.930902	4.37e-07	4.32e-06	2	3
NM_001166645	5651	191.702	238.85	144.554	0.605208	-0.724498	0.000936313	0.0048224	2	2
NM_026798	1096	201.751	239.013	164.49	0.688203	-0.539094	0.0125702	0.0463802	2	2
NM_001100460	3478	196.137	239.465	152.809	0.638123	-0.648093	0.00307287	0.0137639	2	2
NM_053180	1854	175.6	239.68	111.521	0.465292	-1.10379	1.62e-06	1.47e-05	2	2
NR_003946	861	175.188	240.062	110.314	0.459522	-1.12179	1.21e-06	1.12e-05	2	2
NM_008021	4391	198.309	240.151	156.467	0.651537	-0.618082	0.00402597	0.0173667	2	2
NM_009886	11050	149.162	240.459	57.8659	0.240648	-2.055	3.72e-16	9.6e-15	2	2
NM_019730	724	139.869	240.491	39.2471	0.163196	-2.61532	3.61e-10	5.34e-09	2	1
NM_001080924	6306	200.993	240.705	161.281	0.670037	-0.577688	0.00666212	0.0268989	2	2
NM_028890	2585	181.51	240.833	122.188	0.507358	-0.978925	1.36e-05	0.000104399	2	2
NM_011762	3815	198.665	241.399	155.93	0.645943	-0.630521	0.00372533	0.0162376	2	2
NM_011075	4344	202.341	241.612	163.069	0.674921	-0.567209	0.0086647	0.0337102	2	2
NM_013723	5330	184.932	241.708	128.156	0.530208	-0.915369	3.06e-05	0.000218728	2	2
NM_146261	8308	307.745	241.979	373.51	1.54356	0.626264	0.000982258	0.00502462	2	3
NM_013753	4274	187.284	241.981	132.588	0.547925	-0.867949	0.000497453	0.0027392	2	2
NM_001163741	4625	202.699	242.012	163.386	0.675116	-0.566793	0.00807834	0.0317509	2	2
NM_133884	1356	302.089	242.24	361.937	1.49413	0.579304	0.00217389	0.0100931	2	3
NM_181344	3010	123.785	242.337	5.23228	0.0215909	-5.53343	3.14e-52	4.16e-50	2	1
NM_001083628	8421	167.272	242.356	92.1891	0.380387	-1.39446	2.41e-09	3.2e-08	2	2
NR_015585	1878	167.796	243.171	92.4209	0.380065	-1.39568	5.15e-07	5.02e-06	2	2
NM_008803	2683	340.526	244.413	436.639	1.78648	0.83712	5.5e-06	4.53e-05	2	3
NM_025380	1039	416.085	244.49	587.68	2.40369	1.26525	9.11e-13	1.77e-11	2	3
NM_201367	3911	444.5	244.694	644.306	2.63311	1.39677	1.41e-15	3.53e-14	2	3
NM_026006	2810	193.933	244.997	142.869	0.583146	-0.778072	0.00151971	0.007386	2	2
NM_019487	1910	310.471	245.285	375.656	1.53151	0.614952	0.00108019	0.00547935	2	3
NM_134152	1673	125.949	245.445	6.45202	0.026287	-5.24951	2.81e-28	1.46e-26	2	1
NM_007671	1119	180.217	245.869	114.566	0.465962	-1.10172	9.28e-07	8.72e-06	2	2
NM_146231	1409	207.38	245.887	168.873	0.686794	-0.542051	0.0103628	0.0392921	2	2
NM_177047	6060	177.857	246.065	109.649	0.44561	-1.16615	2.79e-07	2.82e-06	2	2
NM_029840	1612	395.108	246.217	543.999	2.20943	1.14367	1.82e-10	2.78e-09	2	3
NM_010330	2622	198.751	246.257	151.246	0.614181	-0.703263	0.00116737	0.00585991	2	2
NM_023143	2762	138.434	246.932	29.9365	0.121234	-3.04413	3.39e-28	1.75e-26	2	1
NM_013764	1110	203.864	247.312	160.416	0.648639	-0.624513	0.00334937	0.0148117	2	2
NM_007912	2678	194.275	247.434	141.115	0.570315	-0.810169	0.00328157	0.014553	2	2
NM_008490	1370	187.077	247.552	126.602	0.511417	-0.967428	1.32e-05	0.000101573	2	2
NM_001161419	805	393.387	247.875	538.898	2.17407	1.1204	3.08e-10	4.58e-09	2	3
NM_153560	4217	188.903	247.995	129.811	0.523443	-0.933896	2.49e-05	0.000180806	2	2
NM_012006	1559	148.977	248.154	49.8008	0.200685	-2.317	9.57e-17	2.54e-15	2	1
NM_011866	7717	297.14	248.298	345.983	1.39342	0.47863	0.0117976	0.0439436	2	3
NM_025478	2563	303.414	248.561	358.267	1.44137	0.527436	0.00488404	0.0206076	2	3
NM_013711	1922	201.655	248.825	154.485	0.620857	-0.687668	0.00129044	0.00639908	2	2
NM_025359	1923	139.101	249.249	28.9529	0.116161	-3.10581	6.48e-29	3.49e-27	2	1
NM_027592	988	387.221	249.488	524.955	2.10413	1.07322	2.24e-09	2.99e-08	2	3
NM_153583	2541	195.297	249.977	140.616	0.562517	-0.830031	0.000157308	0.000974374	2	2
NM_009174	2488	358.179	250.055	466.302	1.8648	0.899018	7.64e-07	7.27e-06	2	3
NM_025912	3609	730.16	250.546	1209.77	4.82855	2.27159	7.44e-44	7.6e-42	2	4
NM_175537	4091	434.859	250.765	618.953	2.46825	1.30349	2.32e-09	3.09e-08	2	3
NM_194061	10986	180.521	250.999	110.043	0.438419	-1.18962	1.14e-07	1.21e-06	2	2
NM_008254	1416	202.839	251.185	154.493	0.615055	-0.701212	0.000968905	0.00496983	2	2
NM_009755	3769	587.508	251.325	923.69	3.67527	1.87785	1.98e-29	1.11e-27	2	4
NM_145490	2059	203.639	251.512	155.766	0.619316	-0.691252	0.0012472	0.00620596	2	2
NM_144829	1346	210.197	251.73	168.663	0.670016	-0.577733	0.00791933	0.031237	2	2
NM_023118	4520	197.852	251.798	143.906	0.571514	-0.80714	0.012354	0.0456901	2	2
NM_008690	2422	199.238	251.827	146.648	0.582339	-0.78007	0.000374645	0.00212265	2	2
NM_011373	4406	333.579	252.123	415.035	1.64616	0.719103	0.00194865	0.00917193	2	3
NM_133923	3125	190.695	252.237	129.153	0.51203	-0.9657	1.45e-05	0.000110612	2	2
NM_026327	4420	350.993	252.27	449.716	1.78267	0.834042	4.82e-06	4.02e-05	2	3
NM_009734	3589	187.635	252.328	122.942	0.48723	-1.03733	0.00132083	0.00652859	2	2
NM_007425	1399	167.709	253.09	82.3285	0.325293	-1.62019	5.99e-12	1.08e-10	2	2
NM_030075	2953	158.334	253.549	63.1177	0.248937	-2.00615	4.47e-16	1.15e-14	2	2
NM_027745	3437	160.15	253.583	66.7173	0.263098	-1.92633	2.46e-15	6.04e-14	2	2
NM_027320	1360	307.882	253.8	361.964	1.42618	0.512152	0.00691003	0.0277508	2	3
NM_010839	970	194.194	254.14	134.249	0.528247	-0.920715	2.42e-05	0.00017646	2	2
NM_025324	1105	209.736	254.223	165.249	0.650017	-0.621451	0.00386823	0.0167762	2	2
NM_010474	1685	509.262	254.251	764.273	3.00598	1.58783	1.08e-20	3.71e-19	2	4
NM_013555	2153	201.108	255.53	146.686	0.574046	-0.800762	0.000187823	0.00114194	2	2
NM_001098225	9068	153.071	256.417	49.7238	0.193918	-2.36649	1.21e-20	4.14e-19	2	1
NM_138952	1923	321.747	256.501	386.993	1.50874	0.593341	0.00165898	0.00797831	2	3
NM_133750	2560	322.024	256.512	387.537	1.5108	0.595311	0.00137758	0.00676521	2	3
NM_030261	2158	321.987	256.824	387.151	1.50746	0.592117	0.00149226	0.0072601	2	3
NM_008222	2383	329.89	257.241	402.539	1.56483	0.646006	0.00586125	0.0240896	2	3
NM_008723	866	316.27	257.322	375.219	1.45817	0.544158	0.00339484	0.0149987	2	3
NM_145414	2242	211.674	257.513	165.835	0.643986	-0.6349	0.00249616	0.0114592	2	2
NM_175194	3141	334.24	258.726	409.754	1.58374	0.663335	0.000378348	0.00213976	2	3
NM_007901	3029	149.709	258.747	40.672	0.157188	-2.66943	1.34e-24	5.72e-23	2	1
NM_025447	2545	361.196	259.256	463.136	1.7864	0.837058	5.27e-05	0.000359491	2	3
NM_001024950	6383	209.368	259.397	159.339	0.614266	-0.703064	0.000844834	0.00440189	2	2
NM_146114	3759	207.184	259.729	154.64	0.59539	-0.748094	0.000435553	0.00242894	2	2
NM_031871	2162	217.862	260.037	175.687	0.675622	-0.565711	0.00668673	0.0269866	2	2
NM_176953	4081	422.663	260.055	585.27	2.25056	1.17029	3.09e-11	5.14e-10	2	3
NM_001048192	3303	148.166	260.128	36.2041	0.139178	-2.84499	8.7e-27	4.2e-25	2	1
NM_027740	2727	214.019	260.218	167.82	0.644922	-0.632803	0.0047565	0.0201164	2	2
NM_018776	2365	319.128	260.44	377.817	1.45068	0.536734	0.00403304	0.0173932	2	3
NM_001010825	3192	341.616	261.116	422.116	1.61659	0.69295	0.000191311	0.00115977	2	3
NM_011333	806	158.438	261.616	55.2606	0.211228	-2.24313	2.16e-19	6.85e-18	2	1
NM_016746	3405	350.267	262.019	438.514	1.6736	0.742951	4.84e-05	0.000332247	2	3
NM_018887	3053	221.339	262.513	180.166	0.686313	-0.543061	0.00944798	0.0362697	2	2
NM_007603	3579	137.144	262.983	11.3055	0.0429892	-4.53988	5e-47	5.59e-45	2	1
NM_028370	3499	214.851	264.139	165.563	0.626805	-0.673912	0.00385017	0.0167197	2	2
NM_172687	2613	361.424	264.338	458.509	1.73455	0.794565	1.18e-05	9.16e-05	2	3
NM_008604	4240	150.796	264.943	36.649	0.138328	-2.85384	2.54e-27	1.26e-25	2	1
NM_001252444	2328	205.438	264.985	145.89	0.55056	-0.861028	0.000528497	0.00289151	2	2
NM_172520	3397	409.76	265.031	554.489	2.09217	1.065	4.85e-05	0.000332893	2	3
NM_176839	1204	189.854	265.315	114.393	0.431161	-1.2137	0.000861881	0.0044783	2	2
NM_176921	2139	475.462	265.411	685.512	2.58284	1.36896	0.00874592	0.0339629	2	4
NM_001081208	2934	178.059	265.612	90.5055	0.340743	-1.55324	1.47e-11	2.56e-10	2	2
NM_027878	2807	167.135	266.035	68.2357	0.256492	-1.96302	3.18e-16	8.27e-15	2	2
NM_001039511	2793	753.979	266.406	1241.55	4.66037	2.22044	9.23e-43	8.9e-41	2	4
NM_016695	4142	328.253	266.458	390.048	1.46383	0.549745	0.00324189	0.014413	2	3
NM_028567	3097	204.095	266.923	141.267	0.529243	-0.917999	2.09e-05	0.000154711	2	2
NM_011894	2487	194.21	267.056	121.364	0.454453	-1.1378	2.43e-07	2.46e-06	2	2
NM_144896	2307	204.638	267.3	141.976	0.531151	-0.912805	2.27e-05	0.000166763	2	2
NM_029935	4265	205.125	267.506	142.744	0.533612	-0.906137	0.00020927	0.00125649	2	2
NM_138680	2723	224.803	267.788	181.818	0.678965	-0.558591	0.00703612	0.0282151	2	2
NM_009116	1150	193.889	267.882	119.896	0.44757	-1.15981	1.97e-07	2.02e-06	2	2
NM_001198789	722	214.12	267.941	160.299	0.59826	-0.741156	0.000401711	0.0022583	2	2
NM_001008232	5582	211.12	267.984	154.255	0.575613	-0.796828	0.00018844	0.00114532	2	2
NM_026738	804	202.933	268.128	137.737	0.5137	-0.961002	0.00758192	0.0300892	2	2
NM_177583	4558	319.67	268.184	371.156	1.38396	0.468804	0.0125025	0.0461577	2	3
NM_016678	4450	187.683	268.741	106.626	0.396759	-1.33366	3.04e-09	3.99e-08	2	2
NM_016904	757	434.032	269.764	598.3	2.21786	1.14917	4.84e-11	7.89e-10	2	3
NM_011696	1420	342.707	269.913	415.502	1.53939	0.622359	0.000738633	0.00389606	2	3
NM_001101445	1693	227.678	270.023	185.334	0.686362	-0.542958	0.00921556	0.0354571	2	2
NM_172676	2208	207.34	270.446	144.234	0.533318	-0.906931	0.000101351	0.000651831	2	2
NM_001142731	3456	199.638	270.646	128.631	0.475274	-1.07317	1.16e-06	1.08e-05	2	2
NM_001081150	3930	341.883	270.951	412.814	1.52357	0.607457	0.000964586	0.00495038	2	3
NM_177034	6649	143.634	271.013	16.255	0.0599786	-4.05941	8.77e-43	8.5e-41	2	1
NM_133665	2459	409.86	271.174	548.547	2.02286	1.0164	0.000483481	0.00267087	2	3
NM_028943	5791	358.105	271.181	445.029	1.64108	0.714641	8.57e-05	0.000558502	2	3
NR_026976	4889	178.472	271.245	85.6985	0.315944	-1.66226	8.54e-09	1.05e-07	2	2
NM_001013411	3205	211.327	271.712	150.942	0.555522	-0.848084	6.03e-05	0.00040558	2	2
NM_133898	1907	173.533	271.846	75.2196	0.276699	-1.85361	3.68e-15	8.95e-14	2	2
NM_023536	930	410.026	272.18	547.871	2.0129	1.00927	1.08e-08	1.31e-07	2	3
NM_201352	3609	391.246	272.647	509.845	1.86998	0.903025	0.000377347	0.00213539	2	3
NM_183171	1285	351.583	272.661	430.505	1.5789	0.658922	0.000335707	0.00192231	2	3
NR_045036	2601	217.277	272.961	161.593	0.592001	-0.756329	0.000322856	0.00185949	2	2
NM_001042591	4102	211.02	273.078	148.962	0.54549	-0.874375	3.73e-05	0.00026177	2	2
NM_028572	3331	775.782	273.279	1278.29	4.67759	2.22577	2.11e-43	2.1e-41	2	4
NM_172733	1688	396.412	274.358	518.467	1.88975	0.918193	2.28e-07	2.31e-06	2	3
NM_030013	1501	466.935	274.476	659.395	2.40238	1.26446	2.12e-13	4.32e-12	2	3
NM_029943	1903	332	274.63	389.37	1.4178	0.503652	0.0106654	0.0402849	2	3
NM_053261	1386	160.732	274.651	46.8118	0.170441	-2.55266	4.86e-24	2.01e-22	2	1
NM_001081403	4018	145.218	275.226	15.2102	0.0552643	-4.17751	1.39e-44	1.45e-42	2	1
NM_172259	1053	220.673	275.421	165.924	0.60244	-0.731111	0.00142153	0.00696281	2	2
NM_001081242	12150	409.89	275.461	544.319	1.97603	0.982606	2.58e-08	2.98e-07	2	3
NM_028812	3058	427.253	275.763	578.743	2.0987	1.06949	2.85e-07	2.88e-06	2	3
NM_177777	2228	232.531	276.105	188.957	0.684367	-0.547157	0.00704505	0.0282388	2	2
NM_008858	3778	339.145	276.433	401.856	1.45372	0.539751	0.00654659	0.0264665	2	3
NM_001004363	5032	765.939	276.508	1255.37	4.54008	2.18272	8.98e-42	8.32e-40	2	4
NM_178918	4071	339.865	276.723	403.006	1.45635	0.542359	0.00317812	0.0141678	2	3
NM_173749	2855	148.259	276.74	19.7782	0.0714687	-3.80654	2.49e-40	2.14e-38	2	1
NM_026999	1033	230.464	277.349	183.579	0.661906	-0.595302	0.00381139	0.0165704	2	2
NM_001252401	2721	172.243	277.623	66.8639	0.240844	-2.05383	1.37e-17	3.82e-16	2	2
NM_021336	1250	341.35	277.779	404.921	1.45771	0.543704	0.00330283	0.014637	2	3
NM_029648	2035	337.349	277.859	396.84	1.4282	0.514201	0.00521025	0.0217661	2	3
NR_030711	1766	545.084	278.006	812.162	2.92139	1.54665	5.45e-14	1.17e-12	2	4
NM_010276	2257	192.552	278.044	107.06	0.385047	-1.37689	8.37e-10	1.17e-08	2	2
NM_009144	2001	139.674	278.079	1.26866	0.00456223	-7.77605	1.49e-58	2.33e-56	2	1
NM_133857	4014	375.537	278.52	472.554	1.69666	0.762698	2.2e-05	0.000162173	2	3
NR_015601	1565	209.684	279.691	139.676	0.499393	-1.00175	5.09e-05	0.000347485	2	2
NM_145135	1807	452.062	280.104	624.02	2.22781	1.15563	0.000169249	0.0010391	2	3
NM_015755	5009	143.876	280.478	7.27298	0.0259306	-5.2692	2.04e-56	2.98e-54	2	1
NM_001039472	9119	625.537	280.505	970.568	3.46007	1.7908	1.27e-27	6.41e-26	2	4
NM_153143	2740	798.898	281.021	1316.77	4.68568	2.22826	9.75e-44	9.91e-42	2	4
NM_029092	1846	361.192	281.072	441.313	1.5701	0.650859	0.000353882	0.00201717	2	3
NM_172149	1100	232.178	281.455	182.901	0.649841	-0.621841	0.00894357	0.0345734	2	2
NM_001242388	5011	236.647	281.513	191.781	0.68125	-0.553743	0.00606328	0.0248114	2	2
NR_027984	1194	523.664	281.969	765.36	2.71434	1.4406	1.29e-17	3.62e-16	2	4
NM_009748	1492	386.93	282.129	491.731	1.74293	0.801516	6.92e-06	5.61e-05	2	3
NM_001033537	2424	198.865	282.179	115.551	0.409497	-1.28808	9.87e-06	7.77e-05	2	2
NM_133815	3568	343.375	282.653	404.098	1.42966	0.515672	0.00534462	0.022271	2	3
NM_009349	1023	141.684	282.734	0.634329	0.00224355	-8.8	7.78e-74	1.98e-71	2	1
NM_176973	2017	181.429	283.141	79.7169	0.281545	-1.82856	2.63e-05	0.000189932	2	2
NM_001005341	4902	231.915	283.323	180.508	0.63711	-0.650385	0.00288905	0.0130587	2	2
NM_173370	3939	230.135	284.43	175.84	0.618218	-0.693813	0.000831287	0.00433973	2	2
NM_153782	2614	506.228	284.446	728.011	2.5594	1.35581	1.33e-15	3.34e-14	2	4
NM_029781	2620	176.494	284.45	68.5375	0.240948	-2.05321	4.53e-18	1.31e-16	2	2
NM_001034862	1579	339.527	284.654	394.401	1.38555	0.470455	0.0104437	0.0395512	2	3
NM_025858	1792	349.548	285.117	413.979	1.45196	0.538004	0.00296696	0.0133659	2	3
NM_008594	2143	489.358	285.257	693.459	2.431	1.28155	1.84e-07	1.9e-06	2	4
NM_026112	4736	241.542	285.349	197.736	0.692961	-0.529153	0.00819518	0.0321496	2	2
NM_017373	2019	600.93	285.381	916.479	3.21142	1.68321	2.69e-24	1.12e-22	2	4
NM_009553	2302	212.222	285.513	138.931	0.486599	-1.03919	1.38e-06	1.26e-05	2	2
NM_172712	5101	441.577	285.786	597.368	2.09027	1.06369	9.76e-10	1.36e-08	2	3
NM_027895	2826	235.362	286.004	184.72	0.645866	-0.630694	0.00193806	0.00912666	2	2
NM_009697	4216	219.938	286.571	153.306	0.534965	-0.902483	0.00354022	0.0155351	2	2
NM_010630	3143	188.32	286.608	90.0334	0.314135	-1.67054	1.75e-05	0.000131445	2	2
NM_029148	5162	349.599	286.657	412.541	1.43915	0.525212	0.00403606	0.0174023	2	3
NM_001048208	6861	392.781	287.225	498.338	1.73501	0.794944	2.18e-05	0.00016058	2	3
NM_001083937	2426	386.613	287.227	486	1.69204	0.758765	2.19e-05	0.000161267	2	3
NM_145456	5473	530.398	287.298	773.498	2.69232	1.42885	1.65e-17	4.57e-16	2	4
NM_001171026	4049	205.083	287.427	122.74	0.427029	-1.22759	9.06e-06	7.2e-05	2	2
NM_011542	1247	194.732	288.124	101.34	0.351722	-1.50749	1.5e-07	1.58e-06	2	2
NR_027923	2687	201.454	288.132	114.776	0.398344	-1.32791	2.57e-05	0.000185784	2	2
NM_025909	1866	235.26	288.332	182.189	0.631872	-0.662297	0.000990446	0.00506375	2	2
NM_172665	5137	378.254	289.068	467.439	1.61705	0.693368	0.000145401	0.000905694	2	3
NM_001160399	2818	434.315	289.219	579.412	2.00337	1.00243	1.02e-08	1.24e-07	2	3
NM_016917	3380	222.449	289.449	155.449	0.537052	-0.896866	3.21e-05	0.00022798	2	2
