# Supplementary material for: The Use of Targeted Next Generation Sequencing to Explore Candidate Regulators of TGF-β1’s Impact on Kidney Cells
Source: Front Physiol. 2018 Dec 10;9:1755. doi: 10.3389/fphys.2018.01755 (PMC6295563; doi:10.3389/fphys.2018.01755)
Supplement: TABLE S4 — The list of DE-miRNA and their target DE-genes. [file Table_4.XLSX]

## Sheet: miRNA target genes
Supplemental table 4
miRNA Target gene based on CDS
Up-regulated miRNA and Down-regulated target gene
miRNA	Gene ID	Symbol
mmu-miR-485-5p	NM_010017	Dag1
mmu-miR-485-5p	NM_021361	Nova1
mmu-miR-96-5p	NM_030708	Zfhx4
mmu-miR-485-5p	NM_153129	Pacs1
mmu-miR-433-3p	NM_172773	Slc17a5
mmu-miR-485-5p	NM_010127	Pou6f1
mmu-miR-96-5p	NM_001007570	Slc25a42
mmu-miR-96-5p	NM_183034	Plekhm1
mmu-miR-96-5p	NM_007405	Adcy6
mmu-miR-96-5p	NM_019972	Sort1
mmu-miR-485-5p	NM_027470	Pak4
Down-regulated miRNA and Up-regulated target gene
miRNA	Gene ID	Symbol
mmu-miR-351-5p	NM_011350	Sema4f
mmu-miR-351-5p	NM_145570	Eva1a
mmu-miR-130a-3p	NM_015760	Nox4
mmu-miR-130b-3p	NM_015760	Nox4
mmu-miR-351-5p	NM_001005863	Mtus1
mmu-miR-130b-3p	NM_181395	Pxdn
mmu-miR-27a-3p	NM_001162417	Myef2
mmu-miR-27a-3p	NM_026735	Mob1b
mmu-miR-130b-3p	NM_001205330	Map4
mmu-miR-200a-3p	NM_026327	Pcnx4
mmu-miR-27a-3p	NM_009797	Capza1
mmu-miR-26a-5p	NM_026283	Samd8
mmu-miR-130b-3p	NM_011829	Impdh1
mmu-miR-26a-5p	NM_172682	Fam160a1
mmu-miR-200a-3p	NM_028990	Tmem168
mmu-miR-130b-3p	NM_008984	Ptprm
miRNA Target gene based on UTR5
Up-regulated miRNA and Down-regulated target gene
miRNA	Gene ID	Gene Name
mmu-miR-433-3p	NM_001100451	Msl2
mmu-miR-485-5p	NM_010127	Pou6f1
mmu-miR-433-3p	NM_018744	Sema6a
mmu-miR-485-5p	NM_027326	Mllt3
mmu-miR-433-3p	NM_027671	Sntg1
Down-regulated miRNA and Up-regulated target gene
miRNA	Gene ID	Gene Name
mmu-miR-130b-3p	NM_020007	Mbnl1
mmu-miR-351-5p	NM_009452	Tnfsf4
mmu-miR-130a-3p	NM_010437	Hivep2
mmu-miR-27a-3p	NM_020265	Dkk2
mmu-miR-130a-3p	NM_023668	Ndel1
mmu-miR-27a-3p	NM_028295	Pdia5
mmu-miR-351-5p	NM_145491	Rhoq
miRNA Target gene based on UTR3
Up-regulated miRNA and Down-regulated target gene
miRNA	Gene ID	Gene Name
mmu-miR-485-5p	NM_153778	Atoh8
mmu-miR-485-5p	NM_172621	Clic5
mmu-miR-96-5p	NM_001081050	Pard3b
mmu-miR-96-5p	NM_177664	Plppr4
mmu-miR-96-5p	NM_009061	Rgs2
mmu-miR-485-5p	NM_021361	Nova1
mmu-miR-433-3p	NM_144812	Tnrc6b
mmu-miR-96-5p	NM_133218	Zfp704
mmu-miR-96-5p	NM_011396	Slc22a5
mmu-miR-485-5p	NM_010065	Dnm1
mmu-miR-96-5p	NM_028815	Cep97
mmu-miR-433-3p	NM_010466	Hoxc8
mmu-miR-96-5p	NM_175126	Zcchc3
mmu-miR-96-5p	NM_001007570	Slc25a42
mmu-miR-96-5p	NM_183034	Plekhm1
mmu-miR-96-5p	NM_019972	Sort1
mmu-miR-485-5p	NM_001045523	Bahd1
mmu-miR-485-5p	NM_197991	Emc10
mmu-miR-485-5p	NM_146055	Ccar2
mmu-miR-485-5p	NM_178922	Hic2
mmu-miR-485-5p	NM_001081132	Upf2
mmu-miR-96-5p	NM_001081315	Brpf3
mmu-miR-433-3p	NM_177224	Chd9
Down-regulated miRNA and Up-regulated target gene
miRNA	Gene ID	Gene Name
mmu-miR-26a-5p	NM_010818	Cd200
mmu-miR-130a-3p	NM_022995	Pmepa1
mmu-miR-130b-3p	NM_022995	Pmepa1
mmu-miR-27a-3p	NM_145953	Cth
mmu-miR-27a-3p	NM_028696	Nabp1
mmu-miR-27a-3p	NM_007792	Csrp2
mmu-miR-130b-3p	NM_001161458	Cbfb
mmu-miR-130b-3p	NM_007943	Eps15
mmu-miR-130b-3p	NM_028523	Dcbld2
mmu-miR-130b-3p	NM_022315	Smoc2
mmu-miR-351-5p	NM_001038627	Smurf1
mmu-miR-27a-3p	NM_009866	Cdh11
mmu-miR-27a-3p	NM_001130008	Gspt1
mmu-miR-503-5p	NM_007631	Ccnd1
mmu-miR-200a-3p	NM_025722	4921524J17Rik
mmu-miR-351-5p	NM_011808	Ets1
mmu-miR-351-5p	NM_001080929	Cdr2l
mmu-miR-130b-3p	NM_001205330	Map4
mmu-miR-130b-3p	NM_011200	Ptp4a1
mmu-miR-130b-3p	NM_001033399	Gfod1
mmu-miR-130a-3p	NM_007688	Cfl2
mmu-miR-130a-3p	NM_018821	Socs6
mmu-miR-27a-3p	NM_028030	Rbpms2
mmu-miR-130b-3p	NM_010111	Efnb2
mmu-miR-27a-3p	NM_023423	Akirin1
mmu-miR-27a-3p	NM_008466	Kpna3
mmu-miR-26a-5p	NM_019770	Tmed2
mmu-miR-27a-3p	NM_033565	Aff4
mmu-miR-130b-3p	NM_028108	Naa50
mmu-miR-27a-3p	NM_029999	Lbh
mmu-miR-130a-3p	NM_001038663	Mapk1
mmu-miR-200a-3p	NM_145985	Arcn1
mmu-miR-26a-5p	NM_025527	Srp19
mmu-miR-200a-3p	NM_133819	Ppp1r15b
mmu-miR-200a-3p	NM_011500	Strn
mmu-miR-26a-5p	NM_172413	Rap2c
mmu-miR-351-5p	NM_024452	Luzp1
mmu-miR-351-5p	NM_178065	Arel1
mmu-miR-200a-3p	NM_026283	Samd8
mmu-miR-27a-3p	NM_001039644	Edem3
mmu-miR-27a-3p	NM_194268	Onecut2
mmu-miR-532-5p	NM_011958	Orc4
mmu-miR-130b-3p	NM_172695	Plaa
mmu-miR-26a-5p	NM_145823	Pitpnc1
mmu-miR-27a-3p	NM_011135	Cnot7
mmu-miR-27a-3p	NM_133781	Cab39
mmu-miR-27a-3p	NM_013528	Gfpt1
mmu-miR-26a-5p	NM_001111121	Ccdc6
mmu-miR-351-5p	NM_024181	Dnajc10
mmu-miR-130b-3p	NM_019505	Dgke
mmu-miR-532-5p	NM_009211	Smarcc1
mmu-miR-130b-3p	NM_010472	Agfg1
mmu-miR-200a-3p	NM_028876	Tmed5
mmu-miR-130a-3p	NM_173185	Csnk1g1
mmu-miR-130b-3p	NM_173185	Csnk1g1
mmu-miR-200a-3p	NM_172856	Cers6
mmu-miR-200a-3p	NM_172513	Fam126b
mmu-miR-351-5p	NM_134141	Ciapin1
mmu-miR-26a-5p	NM_053089	Naa15
mmu-miR-200a-3p	NM_013881	Ulk2
mmu-miR-130b-3p	NM_013881	Ulk2
mmu-miR-130a-3p	NM_001081164	Otud4
mmu-miR-130b-3p	NM_001081164	Otud4
mmu-miR-532-5p	NM_011866	Pde10a
mmu-miR-130b-3p	NM_026484	Ccny
mmu-miR-130a-3p	NM_009730	Atrn
mmu-miR-532-5p	NM_026234	Pigm
mmu-miR-130b-3p	NM_025783	Chmp3
mmu-miR-130a-3p	NM_016700	Mapk8
mmu-miR-130a-3p	NM_144825	Taok1
mmu-miR-27a-3p	NM_080560	Ube2n
