# Supplementary material for: The Use of Targeted Next Generation Sequencing to Explore Candidate Regulators of TGF-β1’s Impact on Kidney Cells
Source: Front Physiol. 2018 Dec 10;9:1755. doi: 10.3389/fphys.2018.01755 (PMC6295563; doi:10.3389/fphys.2018.01755)
Supplement: TABLE S5 — The genes with DNA methylation between control and TGF-β samples. [file Table_5.XLSX]

## Sheet: Sheet1
Supplemental Table 5
GeneID	Symbol	meDIP_fold-change(log2 T/C)	meDIP_pvalue
NM_029348	Zbtb4	-2.07882	1.49472e-06
NM_001159507	Grip2	-1.59548	3.41477e-07
NM_007567	Bsn	-1.57909	2.12168e-06
NM_001134399	Megf11	-1.53733	7.30519e-06
NM_008714	Notch1	-1.53733	7.30519e-06
NM_010806	Afdn	-1.51549	0.000246312
NM_011159	Prkdc	-1.49254	1.2126e-06
NM_172585	Larp4b	-1.47577	0.00039217
NM_175199	Hspa12a	-1.4622	2.009e-07
NM_178878	Hadha	-1.40843	1.02054e-06
NM_008120	Gja4	-1.38684	2.79727e-05
NM_013460	Adra1d	-1.38134	1.51414e-05
NM_175334	Maml1	-1.38134	1.51414e-05
NM_028601	Zmiz2	-1.36501	8.00059e-05
NM_175430	Ccdc40	-1.35034	6.83085e-06
NM_144515	Zfp52	-1.33247	4.85564e-05
NM_145223	Alms1	-1.33152	3.56632e-05
NM_138673	Stab2	-1.30608	0.000350772
NM_153287	Csrnp1	-1.306	2.52519e-06
NM_028417	Ttc9b	-1.2874	2.80853e-06
NM_024472	Cptp	-1.27775	0.000153013
NM_024452	Luzp1	-1.27571	0.000285268
NM_177672	Tmem201	-1.25153	0.000169086
NM_144831	Dhx8	-1.24474	0.000430506
NM_001039658	Mtl5	-1.2354	0.00110399
NM_027808	Alpk1	-1.23212	0.000100053
NM_028805	Katnb1	-1.22657	8.7497e-11
NR_045439	1700031A10Rik	-1.21309	0.000645515
NM_172743	Plekha7	-1.21279	8.04559e-05
NM_028778	Nuak2	-1.20811	5.79156e-08
NM_138595	Gldc	-1.19358	1.52211e-05
NM_001164655	9530053A07Rik	-1.19227	8.76996e-05
NM_153424	Nphp4	-1.17484	0.00131503
NM_133838	Ehd4	-1.15993	0.000762633
NM_010678	Aff3	-1.15427	0.00104113
NM_026473	Tubb6	-1.15399	3.28244e-05
NM_177644	Rasal2	-1.14014	0.00194458
NM_029432	4930402H24Rik	-1.13877	0.000257974
NR_040640	0610043K17Rik	-1.13193	2.0756e-05
NM_009359	Tex9	-1.12112	3.12894e-06
NM_011066	Per2	-1.1179	2.22648e-05
NM_027511	Hrct1	-1.09974	0.000694499
NM_026138	Soga3	-1.09697	9.22064e-07
NM_001025573	Slc23a4	-1.09673	0.000172473
NM_008103	Gcm1	-1.0961	1.40289e-09
NM_028940	Clvs1	-1.09192	0.000944041
NM_178661	Creb3l2	-1.08859	0.00223341
NM_173741	Wdr24	-1.08836	1.48949e-05
NM_011131	Pold1	-1.08358	2.00764e-05
NM_016687	Sfrp4	-1.07348	3.64754e-05
NM_176979	Topbp1	-1.06283	0.00136496
NM_027195	Casz1	-1.06074	0.00078685
NM_011840	Map2k5	-1.0498	0.000120404
NM_009211	Smarcc1	-1.04303	0.00440838
NR_027869	Dtnb	-1.04303	0.00440838
NM_146155	Ahdc1	-1.03777	1.48269e-05
NM_001168346	Nfatc4	-1.03532	0.000376856
NM_026257	Ubxn11	-1.03472	0.000650948
NM_001081321	Pds5a	-1.03049	0.00600813
NM_025780	Thap2	-1.02861	9.16704e-06
NM_030220	Sp2	-1.02001	0.00465424
NM_001033362	Gm614	-1.01641	0.00118874
NM_009346	Tead1	-1.00967	0.00092594
NM_018823	Nfat5	-1.00262	0.00279771
NM_133957	Nfat5	-1.00262	0.00279771
NM_009995	Cyp21a1	-1.00199	8.64207e-05
NM_029413	Morc4	1.00309	0.00379725
NM_028771	Ccdc97	1.00508	0.0016368
NM_028986	Gzf1	1.0157	0.000764836
NM_008909	Ppl	1.02814	0.00288009
NM_138679	Ash1l	1.03794	0.00133525
NM_023045	Xpo7	1.05009	0.00143078
NM_133217	Bco2	1.0564	0.00331584
NM_001009546	Naaladl1	1.081	3.48796e-05
NM_172477	Dennd2a	1.09604	0.000377889
NM_001033286	Slc30a10	1.12666	0.00197722
NM_148958	Osbpl10	1.12666	0.00197722
NM_021334	Itgax	1.13889	0.00300342
NM_133837	Cdc123	1.15956	0.00102614
NM_028151	Skiv2l2	1.16542	0.000718943
NM_008687	Nfib	1.18419	0.000757645
NM_007400	Adam12	1.18884	0.000530773
NM_009931	Col4a1	1.18884	0.000530773
NM_147776	Vwa1	1.23464	8.18758e-06
NM_026120	Carnmt1	1.23815	0.000140903
NM_001033489	Rnf207	1.27866	0.000309521
NM_133740	Prmt3	1.27887	0.000632376
NM_172822	Pigz	1.30552	0.000457359
NM_028200	Vps9d1	1.3221	7.98048e-05
NM_001008421	Nol10	1.34591	8.18165e-05
NM_027123	Fastkd3	1.37701	0.000118788
NM_010046	Dgat1	1.47638	1.35438e-06
NM_033563	Klf7	1.48896	6.04145e-05
NM_029128	Qtrtd1	1.50152	0.000706661
NM_008084	Gapdh	1.51508	0.000120842
NM_054044	Adgra2	1.62011	2.80909e-05
NM_009481	Usp9x	1.67501	8.01747e-07
