# Supplementary material for: The Use of Targeted Next Generation Sequencing to Explore Candidate Regulators of TGF-β1’s Impact on Kidney Cells
Source: Front Physiol. 2018 Dec 10;9:1755. doi: 10.3389/fphys.2018.01755 (PMC6295563; doi:10.3389/fphys.2018.01755)
Supplement: TABLE S6 — The canonical pathway by IPA analysis of differently expressed genes with DNA methylation. [file Table_6.XLS]

## Sheet: IPA
© 2000-2017 QIAGEN. All rights reserved.
Ingenuity Canonical Pathways	-log(B-H p-value)	Ratio	Molecules
Epithelial Adherens Junction Signaling	2.82	0.0214	NOTCH1,AFDN,TUBB6
NADH Repair	2.31	0.333	GAPDH
Ketolysis	1.89	0.125	HADHA
Ketogenesis	1.79	0.1	HADHA
Mevalonate Pathway I	1.71	0.0833	HADHA
Isoleucine Degradation I	1.65	0.0714	HADHA
Glutaryl-CoA Degradation	1.62	0.0667	HADHA
Methionine Degradation I (to Homocysteine)	1.59	0.0625	PRMT3
Superpathway of Geranylgeranyldiphosphate Biosynthesis I (via Mevalonate)	1.59	0.0625	HADHA
Valine Degradation I	1.54	0.0556	HADHA
Cysteine Biosynthesis III (mammalia)	1.54	0.0556	PRMT3
Germ Cell-Sertoli Cell Junction Signaling	1.53	0.0121	AFDN,TUBB6
Sertoli Cell-Sertoli Cell Junction Signaling	1.5	0.0116	AFDN,TUBB6
Maturity Onset Diabetes of Young (MODY) Signaling	1.47	0.0476	GAPDH
AMPK Signaling	1.44	0.0108	ADRA1D,SMARCC1
Glycolysis I	1.43	0.0435	GAPDH
Tryptophan Degradation III (Eukaryotic)	1.42	0.0417	HADHA
Gluconeogenesis I	1.42	0.0417	GAPDH
Superpathway of Cholesterol Biosynthesis	1.37	0.037	HADHA
Superpathway of Methionine Degradation	1.31	0.0323	PRMT3
Fatty Acid β-oxidation I	1.29	0.0312	HADHA
Inhibition of Matrix Metalloproteases	1.23	0.027	ADAM12
Notch Signaling	1.23	0.027	NOTCH1
Remodeling of Epithelial Adherens Junctions	0.996	0.0154	TUBB6
Role of BRCA1 in DNA Damage Response	0.922	0.0128	SMARCC1
Oxidative Phosphorylation	0.825	0.0101	VPS9D1
Axonal Guidance Signaling	0.796	0.00456	TUBB6,ADAM12
Pancreatic Adenocarcinoma Signaling	0.762	0.00862	NOTCH1
Th1 Pathway	0.742	0.0082	NOTCH1
14-3-3-mediated Signaling	0.723	0.00781	TUBB6
Phagosome Maturation	0.705	0.00746	TUBB6
Th2 Pathway	0.702	0.00741	NOTCH1
Hereditary Breast Cancer Signaling	0.691	0.00719	SMARCC1
Gαq Signaling	0.644	0.00637	ADRA1D
Mitochondrial Dysfunction	0.639	0.00629	VPS9D1
Tight Junction Signaling	0.635	0.00621	AFDN
Aldosterone Signaling in Epithelial Cells	0.632	0.00617	HSPA12A
Wnt/β-catenin Signaling	0.625	0.00606	SFRP4
Gap Junction Signaling	0.621	0.00599	TUBB6
Th1 and Th2 Activation Pathway	0.618	0.00595	NOTCH1
Hepatic Fibrosis / Hepatic Stellate Cell Activation	0.601	0.00568	COL4A1
RAR Activation	0.58	0.00538	SMARCC1
Regulation of the Epithelial-Mesenchymal Transition Pathway	0.576	0.00532	NOTCH1
Breast Cancer Regulation by Stathmin1	0.561	0.0051	TUBB6
Leukocyte Extravasation Signaling	0.546	0.0049	AFDN
Role of Osteoblasts, Osteoclasts and Chondrocytes in Rheumatoid Arthritis	0.509	0.00442	SFRP4
Cardiac Hypertrophy Signaling	0.505	0.00439	ADRA1D
Protein Ubiquitination Pathway	0.48	0.00408	HSPA12A
G-Protein Coupled Receptor Signaling	0.449	0.00375	ADRA1D
Glucocorticoid Receptor Signaling	0.438	0.00362	SMARCC1
Role of Macrophages, Fibroblasts and Endothelial Cells in Rheumatoid Arthritis	0.411	0.00334	SFRP4
Molecular Mechanisms of Cancer	0.344	0.00273	NOTCH1
