# Supplementary material for: The Use of Targeted Next Generation Sequencing to Explore Candidate Regulators of TGF-β1’s Impact on Kidney Cells
Source: Front Physiol. 2018 Dec 10;9:1755. doi: 10.3389/fphys.2018.01755 (PMC6295563; doi:10.3389/fphys.2018.01755)
Supplement: TABLE S7 — The genes with H3K27me3 modification between control and TGF-β samples. [file Table_7.XLSX]

## Sheet: Sheet1
Supplemental Table 7
GeneID	Symbol	h3k27me3_fold-change(log2 T/C)	h3k27me3_pvalue
NM_001008793	Whrn	-2.75134	1.30671e-24
NM_010118	Egr2	-1.99832	8.49e-23
NM_025980	Nrarp	-1.96283	3.19e-06
NM_008259	Foxa1	-1.82107	0.000630422
NM_010501	Ifit3	-1.78884	8.34e-05
NM_001177890	Cacna1g	-1.71283	0.000202348
NM_008280	Lipc	-1.54817	0.00571141
NM_028894	Lonrf3	-1.54787	0.00191644
NR_045381	4930455D15Rik	-1.51512	0.000199554
NM_001013749	Tmem151b	-1.49301	6.15e-05
NM_145463	Shisa2	-1.4746	1.26e-06
NM_021416	Fam184b	-1.45763	0.00253086
NM_001163098	Tchh	-1.43213	0.00128699
NM_010074	Dpp4	-1.34722	0.000426661
NM_009528	Wnt7b	-1.34119	4.19e-09
NM_001025570	Prrx1	-1.28457	0.00176231
NM_011097	Pitx1	-1.23579	1.7e-10
NR_002700	Gm7334	-1.2325	0.00215929
NM_175473	Fras1	-1.19562	0.00132694
NM_178689	Eno4	-1.19562	0.00132694
NM_027397	Isl2	-1.17627	6.05e-12
NM_172463	Sned1	-1.16716	0.000812841
NM_001162943	Dchs1	-1.15921	0.000690051
NM_008727	Npr1	-1.15282	3.72e-13
NM_021331	G6pc2	-1.10029	0.00113589
NM_021279	Wnt1	-1.10023	4.06e-07
NM_032610	Sptbn4	-1.06719	0.00509697
NM_007467	Aplp1	-1.05804	0.00361113
NM_198100	Tbkbp1	-1.05462	5.76e-08
NM_029361	Wnk2	-1.03656	0.00837475
NM_010225	Foxf2	-1.03596	2.5e-05
NM_008900	Pou3f3	-1.0228	5.77e-09
NM_001101535	Ccdc8	-1.00717	4.56e-05
NM_001081397	Myo16	1.09197	0.00113093
NM_029056	Tdrd9	1.11956	0.00685551
NM_029816	2610028H24Rik	1.20748	0.00129896
NM_008958	Ptch2	1.22377	7.89e-05
NM_031176	Tnxb	1.30043	0.000428254
NM_008919	Npy4r	1.33281	0.000138528
NM_146086	Pde6a	1.97612	0.00112299
